# Supplementary material for: (E)-3-[4-(Dimethyl­amino)­benzyl­idene]-2,3-di­hydro-1H,9H-pyrrolo­[2,1-b]quinazolin-9-one
Source: Acta Crystallogr Sect E Struct Rep Online. 2010 Jun 5;66(Pt 7):o1592. doi: 10.1107/S1600536810020878 (PMC3006833; doi:10.1107/S1600536810020878)
Supplement: Supplementary file 1 [file e-66-o1592-sup1.cif]

##############################################################################
###                                                                        ###
###        Electronic paper (Acta Crystallographica Section E)             ###
###                                                                        ###
##############################################################################
#                                                                            #
# This CIF contains the data in a paper accepted for publication in Acta     #
# Crystallographica Section E. It conforms to the requirements of Notes      #
# for Authors for Section E, and has been peer reviewed under the auspices   #
# of the IUCr Commission on Journals.                                        #
#                                                                            #
# Full details of the Crystallographic Information File format               #
# are given in the paper "The Crystallographic Information File (CIF):       #
# a New Standard Archive File for Crystallography" by S. R. Hall, F. H.      #
# Allen and I. D. Brown [Acta Cryst. (1991), A47, 655-685].                  #
#                                                                            #
# The current version of the core CIF dictionary is obtainable from          #
# ftp://ftp.iucr.org/pub/cif_core.dic. The current version number is 2.4.    #
#                                                                            #
# Software is freely available for graphical display of the structure(s) in  #
# this CIF.  For information consult the CIF home page http://www.iucr.org/  #
# cif/home.html                                                              #
#                                                                            #
# This file may be used for bona fide research purposes within the           #
# scientific community so long as proper attribution is given to the journal # 
# article from which it was obtained.                                        #
#                                                                            #
##############################################################################
                                             
data_I
_audit_creation_method     SHELXL-97
_chemical_name_systematic
;
(<i>E</i>)-3-[4-(Dimethylamino)benzylidene]-2,3-dihydro-
1<i>H</i>,9<i>H</i>-pyrrolo[2,1-<i>b</i>]quinazolin-9-one
;
_chemical_name_common     ?
_chemical_formula_moiety     'C20 H19 N3 O'
_chemical_formula_sum     'C20 H19 N3 O'
_chemical_formula_iupac     'C20 H19 N3 O'
_chemical_formula_weight     317.38
_chemical_melting_point     514(2)
_symmetry_cell_setting     monoclinic
_symmetry_space_group_name_H-M     'P 21/c'
_symmetry_space_group_name_Hall     '-P 2ybc'
loop_
    _symmetry_equiv_pos_as_xyz
    'x, y, z'
    '-x, y+1/2, -z+1/2'
    '-x, -y, -z'
    'x, -y-1/2, z-1/2'
_cell_length_a     8.8030(18)
_cell_length_b     16.415(3)
_cell_length_c     11.463(2)
_cell_angle_alpha     90.00
_cell_angle_beta     105.05(3)
_cell_angle_gamma     90.00
_cell_volume     1599.6(6)
_cell_formula_units_Z     4
_cell_measurement_reflns_used     12
_cell_measurement_theta_min     10
_cell_measurement_theta_max     20
_cell_measurement_temperature     300.0(10)
_exptl_crystal_description     prizmatic
_exptl_crystal_colour     'light yellow'
_exptl_crystal_size_max     0.60
_exptl_crystal_size_mid     0.20
_exptl_crystal_size_min     0.15
_exptl_crystal_density_diffrn     1.318
_exptl_crystal_density_meas     ?
_exptl_crystal_density_method     'not measured'
_exptl_crystal_F_000     672
_exptl_absorpt_coefficient_mu     0.659
_exptl_absorpt_correction_type     psi-scan
_exptl_absorpt_process_details
;
(X-RED; Stoe & Cie, 1997).
;
_exptl_absorpt_correction_T_min     0.8543
_exptl_absorpt_correction_T_max     0.9062
_exptl_special_details
;
Empirical absorption correction using \y Scan.
Reflections used    Mu * R = 0.00
    H   K   L,   \q,     \c,    I\~min\~/I\~max\~:
   -2   1   1    21.1    80.5    0.900
;
_diffrn_ambient_temperature     300.0(10)
_diffrn_radiation_type     CuK\a
_diffrn_radiation_wavelength     1.54184
_diffrn_radiation_source     'fine-focus sealed tube'
_diffrn_radiation_monochromator     graphite
_diffrn_measurement_device_type     'Stoe Stadi-4 four-circle'
_diffrn_measurement_device     'Stoe Stadi-4 4-circle-diffractometer D092'
_diffrn_measurement_method
; Scan width (omega) = 1.32 - 1.56, scan ratio 2theta:omega = 0.00
  I(Net) and sigma(I) calculated according to Blessing (1987)
;
_diffrn_detector_area_resol_mean     ?
_diffrn_reflns_number     2446
_diffrn_reflns_av_R_equivalents     0.0000
_diffrn_reflns_av_sigmaI/netI     0.0345
_diffrn_reflns_theta_min     4.82
_diffrn_reflns_theta_max     60.00
_diffrn_reflns_theta_full     60.00
_diffrn_measured_fraction_theta_max     0.990
_diffrn_measured_fraction_theta_full     0.990
_diffrn_reflns_limit_h_min     -9
_diffrn_reflns_limit_h_max     9
_diffrn_reflns_limit_k_min     0
_diffrn_reflns_limit_k_max     18
_diffrn_reflns_limit_l_min     0
_diffrn_reflns_limit_l_max     12
_diffrn_standards_number     3
_diffrn_standards_interval_count     ?
_diffrn_standards_interval_time     60
_diffrn_standards_decay_%     10.0
_refine_special_details
;
Refinement of <i>F</i>^2^ against ALL reflections. The weighted <i>R</i>-factor
<i>wR</i> and goodness of fit <i>S</i> are based on <i>F</i>^2^, conventional
<i>R</i>-factors <i>R</i> are based on <i>F</i>, with <i>F</i> set to zero for
negative <i>F</i>^2^. The threshold expression of <i>F</i>^2^ >
\s(<i>F</i>^2^) is used only for calculating <i>R</i>-factors(gt) <i>etc</i>.
and is not relevant to the choice of reflections for refinement.
<i>R</i>-factors based on <i>F</i>^2^ are statistically about twice as large
as those based on <i>F</i>, and <i>R</i>- factors based on ALL data will be
even larger.
;
_reflns_number_total     2342
_reflns_number_gt     1728
_reflns_threshold_expression     I>2sigma(I)
_refine_ls_structure_factor_coef     Fsqd
_refine_ls_matrix_type     full
_refine_ls_R_factor_all     0.0859
_refine_ls_R_factor_gt     0.0571
_refine_ls_wR_factor_gt     0.1207
_refine_ls_wR_factor_ref     0.1415
_refine_ls_goodness_of_fit_ref     1.132
_refine_ls_restrained_S_all     1.132
_refine_ls_number_reflns     2342
_refine_ls_number_parameters     220
_refine_ls_number_restraints     0
_refine_ls_hydrogen_treatment     constr
_refine_ls_weighting_scheme     calc
_refine_ls_weighting_details
              'w=1/[\s^2^(Fo^2^)+(0.0446P)^2^+1.0639P] where P=(Fo^2^+2Fc^2^)/3'
_atom_sites_solution_hydrogens     geom
_atom_sites_solution_primary     direct
_atom_sites_solution_secondary     difmap
_refine_ls_shift/su_max     0.000
_refine_ls_shift/su_mean     0.000
_refine_diff_density_max     0.163
_refine_diff_density_min     -0.179
_refine_ls_extinction_method     'SHELXL97 (Sheldrick, 2008)'
_refine_ls_extinction_coef     0.0033(3)
_refine_ls_extinction_expression
                                  'Fc^*^=kFc[1+0.001xFc^2^\l^3^/sin(2\q)]^-1/4^'
loop_
    _atom_type_symbol
    _atom_type_description
    _atom_type_scat_dispersion_real
    _atom_type_scat_dispersion_imag
    _atom_type_scat_source
    'C' 'C' 0.0181 0.0091
                         'International Tables Vol C Tables 4.2.6.8 and 6.1.1.4'
    'H' 'H' 0.0000 0.0000
                         'International Tables Vol C Tables 4.2.6.8 and 6.1.1.4'
    'N' 'N' 0.0311 0.0180
                         'International Tables Vol C Tables 4.2.6.8 and 6.1.1.4'
    'O' 'O' 0.0492 0.0322
                         'International Tables Vol C Tables 4.2.6.8 and 6.1.1.4'
_computing_data_collection     'STADI4 (Stoe & Cie, 1997)'
_computing_cell_refinement     'STADI4 (Stoe & Cie, 1997)'
_computing_data_reduction     'X-RED (Stoe & Cie, 1997)'
_computing_structure_solution     'SHELXS97 (Sheldrick, 2008)'
_computing_structure_refinement     'SHELXL97 (Sheldrick, 2008)'
_computing_molecular_graphics     'XP in SHELXTL (Sheldrick, 2008)'
_computing_publication_material     'SHELXL97 and PLATON (Spek, 2009)'
loop_
    _atom_site_type_symbol
    _atom_site_label
    _atom_site_fract_x
    _atom_site_fract_y
    _atom_site_fract_z
    _atom_site_U_iso_or_equiv
    _atom_site_adp_type
    _atom_site_calc_flag
    _atom_site_refinement_flags
    _atom_site_occupancy
    _atom_site_disorder_assembly
    _atom_site_disorder_group
    O O1 -0.1964(3) 0.57316(13) 0.07780(19) 0.0553(7) Uani d . 1 . .
    C C1 0.0365(4) 0.48250(18) 0.2373(3) 0.0496(9) Uani d . 1 . .
    H H1A 0.0818 0.4880 0.1691 0.060 Uiso calc R 1 . .
    H H1B -0.0432 0.4402 0.2197 0.060 Uiso calc R 1 . .
    C C2 0.1634(4) 0.46318(18) 0.3530(3) 0.0435(8) Uani d . 1 . .
    H H2A 0.1435 0.4107 0.3851 0.052 Uiso calc R 1 . .
    H H2B 0.2663 0.4617 0.3370 0.052 Uiso calc R 1 . .
    C C3 0.1562(3) 0.52982(17) 0.4410(3) 0.0373(7) Uani d . 1 . .
    C C3A 0.0343(3) 0.58741(17) 0.3798(2) 0.0355(7) Uani d . 1 . .
    N N4 -0.0078(3) 0.65349(14) 0.4246(2) 0.0391(6) Uani d . 1 . .
    C C4A -0.1278(3) 0.69758(17) 0.3470(3) 0.0378(7) Uani d . 1 . .
    C C5 -0.1799(4) 0.76888(18) 0.3914(3) 0.0459(8) Uani d . 1 . .
    H H5A -0.1330 0.7856 0.4700 0.055 Uiso calc R 1 . .
    C C6 -0.2995(4) 0.8144(2) 0.3201(3) 0.0495(8) Uani d . 1 . .
    H H6A -0.3327 0.8618 0.3503 0.059 Uiso calc R 1 . .
    C C7 -0.3707(4) 0.78958(19) 0.2026(3) 0.0476(8) Uani d . 1 . .
    H H7A -0.4525 0.8201 0.1549 0.057 Uiso calc R 1 . .
    C C8 -0.3213(3) 0.72058(19) 0.1568(3) 0.0452(8) Uani d . 1 . .
    H H8A -0.3690 0.7047 0.0780 0.054 Uiso calc R 1 . .
    C C8A -0.1995(3) 0.67373(17) 0.2279(3) 0.0379(7) Uani d . 1 . .
    C C9 -0.1474(3) 0.59996(18) 0.1804(3) 0.0413(7) Uani d . 1 . .
    N N10 -0.0298(3) 0.55973(14) 0.2639(2) 0.0384(6) Uani d . 1 . .
    N N1' 0.7209(3) 0.34893(18) 0.8577(2) 0.0585(8) Uani d . 1 . .
    C C1' 0.3643(3) 0.49063(17) 0.6292(2) 0.0375(7) Uani d . 1 . .
    C C2' 0.4284(4) 0.42189(18) 0.5885(3) 0.0445(8) Uani d . 1 . .
    H H2'A 0.3902 0.4064 0.5081 0.053 Uiso calc R 1 . .
    C C3' 0.5455(4) 0.37605(19) 0.6621(3) 0.0451(8) Uani d . 1 . .
    H H3'A 0.5847 0.3310 0.6303 0.054 Uiso calc R 1 . .
    C C4' 0.6065(3) 0.39601(18) 0.7836(3) 0.0426(8) Uani d . 1 . .
    C C5' 0.5453(4) 0.46547(19) 0.8262(3) 0.0462(8) Uani d . 1 . .
    H H5'A 0.5839 0.4812 0.9064 0.055 Uiso calc R 1 . .
    C C6' 0.4282(3) 0.51068(18) 0.7500(3) 0.0423(8) Uani d . 1 . .
    H H6'A 0.3904 0.5566 0.7808 0.051 Uiso calc R 1 . .
    C C7' 0.2395(3) 0.54038(17) 0.5554(3) 0.0383(7) Uani d . 1 . .
    H H7'A 0.2135 0.5864 0.5934 0.046 Uiso calc R 1 . .
    C C8' 0.7668(5) 0.3632(3) 0.9855(3) 0.0906(15) Uani d . 1 . .
    H H8'A 0.6753 0.3623 1.0164 0.136 Uiso calc R 1 . .
    H H8'B 0.8171 0.4154 1.0015 0.136 Uiso calc R 1 . .
    H H8'C 0.8386 0.3214 1.0243 0.136 Uiso calc R 1 . .
    C C9' 0.7788(4) 0.2766(2) 0.8122(3) 0.0617(10) Uani d . 1 . .
    H H9'A 0.8256 0.2912 0.7482 0.093 Uiso calc R 1 . .
    H H9'B 0.6932 0.2397 0.7818 0.093 Uiso calc R 1 . .
    H H9'C 0.8562 0.2509 0.8762 0.093 Uiso calc R 1 . .
loop_
    _atom_site_aniso_label
    _atom_site_aniso_U_11
    _atom_site_aniso_U_22
    _atom_site_aniso_U_33
    _atom_site_aniso_U_12
    _atom_site_aniso_U_13
    _atom_site_aniso_U_23
    O1 0.0632(15) 0.0588(14) 0.0371(13) 0.0057(12) 0.0006(11) -0.0039(11)
    C1 0.056(2) 0.0412(18) 0.0468(19) 0.0081(16) 0.0043(16) -0.0075(15)
    C2 0.0460(18) 0.0406(18) 0.0415(17) 0.0033(15) 0.0072(15) -0.0009(14)
    C3 0.0345(16) 0.0388(16) 0.0379(16) -0.0011(13) 0.0079(13) 0.0008(13)
    C3A 0.0346(16) 0.0360(16) 0.0353(15) -0.0039(13) 0.0079(13) -0.0016(13)
    N4 0.0348(14) 0.0373(14) 0.0418(14) 0.0027(11) 0.0039(11) -0.0016(11)
    C4A 0.0363(17) 0.0348(16) 0.0427(17) -0.0020(13) 0.0111(14) 0.0033(13)
    C5 0.0415(18) 0.0440(19) 0.0507(19) 0.0007(15) 0.0093(15) -0.0026(15)
    C6 0.0465(19) 0.0432(18) 0.059(2) 0.0066(15) 0.0149(17) 0.0039(16)
    C7 0.0395(18) 0.0464(19) 0.057(2) 0.0056(15) 0.0124(15) 0.0178(16)
    C8 0.0378(17) 0.0506(19) 0.0455(18) 0.0015(15) 0.0079(14) 0.0109(15)
    C8A 0.0375(17) 0.0371(17) 0.0384(16) -0.0026(13) 0.0088(13) 0.0044(13)
    C9 0.0400(18) 0.0453(18) 0.0370(17) -0.0056(14) 0.0072(14) 0.0017(14)
    N10 0.0401(14) 0.0368(14) 0.0356(13) 0.0023(11) 0.0051(11) -0.0017(11)
    N1' 0.0514(17) 0.0607(19) 0.0523(17) 0.0112(15) -0.0062(14) 0.0008(14)
    C1' 0.0340(16) 0.0379(17) 0.0383(16) -0.0034(13) 0.0052(13) -0.0011(13)
    C2' 0.0471(19) 0.0445(18) 0.0385(17) -0.0001(15) 0.0054(14) -0.0029(14)
    C3' 0.0454(19) 0.0449(18) 0.0431(18) 0.0035(15) 0.0082(15) 0.0014(15)
    C4' 0.0336(17) 0.0441(18) 0.0462(18) -0.0052(14) 0.0033(14) 0.0058(15)
    C5' 0.0423(18) 0.0491(19) 0.0414(18) -0.0042(16) 0.0004(15) -0.0028(15)
    C6' 0.0411(17) 0.0412(17) 0.0426(17) -0.0020(14) 0.0071(14) -0.0046(14)
    C7' 0.0347(16) 0.0368(16) 0.0430(17) 0.0010(13) 0.0096(14) -0.0007(13)
    C8' 0.092(3) 0.103(3) 0.056(2) 0.034(3) -0.017(2) 0.000(2)
    C9' 0.048(2) 0.055(2) 0.075(2) 0.0088(18) 0.0019(18) 0.0083(19)
_geom_special_details
;
All e.s.d.'s (except the e.s.d. in the dihedral angle between two l.s. planes)
are estimated using the full covariance matrix. The cell e.s.d.'s are taken
into account individually in the estimation of e.s.d.'s in distances, angles
and torsion angles; correlations between e.s.d.'s in cell parameters are only
used when they are defined by crystal symmetry. An approximate (isotropic)
treatment of cell e.s.d.'s is used for estimating e.s.d.'s involving l.s.
planes.
;
loop_
    _geom_bond_atom_site_label_1
    _geom_bond_atom_site_label_2
    _geom_bond_site_symmetry_2
    _geom_bond_distance
    _geom_bond_publ_flag
    O1 C9 . 1.225(3) ?
    C1 N10 . 1.461(4) ?
    C1 C2 . 1.529(4) ?
    C1 H1A . 0.9700 ?
    C1 H1B . 0.9700 ?
    C2 C3 . 1.500(4) ?
    C2 H2A . 0.9700 ?
    C2 H2B . 0.9700 ?
    C3 C7' . 1.338(4) ?
    C3 C3A . 1.465(4) ?
    C3A N4 . 1.295(3) ?
    C3A N10 . 1.378(3) ?
    N4 C4A . 1.394(4) ?
    C4A C5 . 1.400(4) ?
    C4A C8A . 1.403(4) ?
    C5 C6 . 1.374(4) ?
    C5 H5A . 0.9300 ?
    C6 C7 . 1.390(4) ?
    C6 H6A . 0.9300 ?
    C7 C8 . 1.366(4) ?
    C7 H7A . 0.9300 ?
    C8 C8A . 1.397(4) ?
    C8 H8A . 0.9300 ?
    C8A C9 . 1.450(4) ?
    C9 N10 . 1.382(4) ?
    N1' C4' . 1.375(4) ?
    N1' C8' . 1.434(4) ?
    N1' C9' . 1.442(4) ?
    C1' C6' . 1.392(4) ?
    C1' C2' . 1.395(4) ?
    C1' C7' . 1.452(4) ?
    C2' C3' . 1.374(4) ?
    C2' H2'A . 0.9300 ?
    C3' C4' . 1.395(4) ?
    C3' H3'A . 0.9300 ?
    C4' C5' . 1.402(4) ?
    C5' C6' . 1.381(4) ?
    C5' H5'A . 0.9300 ?
    C6' H6'A . 0.9300 ?
    C7' H7'A . 0.9300 ?
    C8' H8'A . 0.9600 ?
    C8' H8'B . 0.9600 ?
    C8' H8'C . 0.9600 ?
    C9' H9'A . 0.9600 ?
    C9' H9'B . 0.9600 ?
    C9' H9'C . 0.9600 ?
loop_
    _geom_angle_atom_site_label_1
    _geom_angle_atom_site_label_2
    _geom_angle_atom_site_label_3
    _geom_angle_site_symmetry_1
    _geom_angle_site_symmetry_3
    _geom_angle
    _geom_angle_publ_flag
    N10 C1 C2 . . 103.9(2) ?
    N10 C1 H1A . . 111.0 ?
    C2 C1 H1A . . 111.0 ?
    N10 C1 H1B . . 111.0 ?
    C2 C1 H1B . . 111.0 ?
    H1A C1 H1B . . 109.0 ?
    C3 C2 C1 . . 106.4(2) ?
    C3 C2 H2A . . 110.4 ?
    C1 C2 H2A . . 110.4 ?
    C3 C2 H2B . . 110.4 ?
    C1 C2 H2B . . 110.4 ?
    H2A C2 H2B . . 108.6 ?
    C7' C3 C3A . . 122.2(3) ?
    C7' C3 C2 . . 130.2(3) ?
    C3A C3 C2 . . 107.6(2) ?
    N4 C3A N10 . . 124.8(3) ?
    N4 C3A C3 . . 126.9(3) ?
    N10 C3A C3 . . 108.3(2) ?
    C3A N4 C4A . . 115.4(2) ?
    N4 C4A C5 . . 117.9(3) ?
    N4 C4A C8A . . 123.4(3) ?
    C5 C4A C8A . . 118.7(3) ?
    C6 C5 C4A . . 120.7(3) ?
    C6 C5 H5A . . 119.6 ?
    C4A C5 H5A . . 119.6 ?
    C5 C6 C7 . . 120.0(3) ?
    C5 C6 H6A . . 120.0 ?
    C7 C6 H6A . . 120.0 ?
    C8 C7 C6 . . 120.4(3) ?
    C8 C7 H7A . . 119.8 ?
    C6 C7 H7A . . 119.8 ?
    C7 C8 C8A . . 120.3(3) ?
    C7 C8 H8A . . 119.8 ?
    C8A C8 H8A . . 119.8 ?
    C8 C8A C4A . . 119.8(3) ?
    C8 C8A C9 . . 120.7(3) ?
    C4A C8A C9 . . 119.5(3) ?
    O1 C9 N10 . . 120.5(3) ?
    O1 C9 C8A . . 126.4(3) ?
    N10 C9 C8A . . 113.1(3) ?
    C3A N10 C9 . . 123.8(2) ?
    C3A N10 C1 . . 113.7(2) ?
    C9 N10 C1 . . 122.5(2) ?
    C4' N1' C8' . . 120.5(3) ?
    C4' N1' C9' . . 120.7(3) ?
    C8' N1' C9' . . 118.2(3) ?
    C6' C1' C2' . . 115.5(3) ?
    C6' C1' C7' . . 119.7(3) ?
    C2' C1' C7' . . 124.8(3) ?
    C3' C2' C1' . . 122.8(3) ?
    C3' C2' H2'A . . 118.6 ?
    C1' C2' H2'A . . 118.6 ?
    C2' C3' C4' . . 121.1(3) ?
    C2' C3' H3'A . . 119.4 ?
    C4' C3' H3'A . . 119.4 ?
    N1' C4' C3' . . 121.0(3) ?
    N1' C4' C5' . . 121.8(3) ?
    C3' C4' C5' . . 117.1(3) ?
    C6' C5' C4' . . 120.5(3) ?
    C6' C5' H5'A . . 119.8 ?
    C4' C5' H5'A . . 119.8 ?
    C5' C6' C1' . . 123.0(3) ?
    C5' C6' H6'A . . 118.5 ?
    C1' C6' H6'A . . 118.5 ?
    C3 C7' C1' . . 129.6(3) ?
    C3 C7' H7'A . . 115.2 ?
    C1' C7' H7'A . . 115.2 ?
    N1' C8' H8'A . . 109.5 ?
    N1' C8' H8'B . . 109.5 ?
    H8'A C8' H8'B . . 109.5 ?
    N1' C8' H8'C . . 109.5 ?
    H8'A C8' H8'C . . 109.5 ?
    H8'B C8' H8'C . . 109.5 ?
    N1' C9' H9'A . . 109.5 ?
    N1' C9' H9'B . . 109.5 ?
    H9'A C9' H9'B . . 109.5 ?
    N1' C9' H9'C . . 109.5 ?
    H9'A C9' H9'C . . 109.5 ?
    H9'B C9' H9'C . . 109.5 ?
data_global
_journal_date_recd_electronic     2010-05-18
_journal_date_accepted     2010-06-01
_journal_name_full     'Acta Crystallographica, Section E'
_journal_year     2010
_journal_volume     66
_journal_issue      7
_journal_page_first     o1592
_journal_page_last     o1592
_journal_paper_category     QO
_journal_coeditor_code     SI2264
_publ_contact_author_name     ' Burkhon Zh. Elmuradov '
_publ_contact_author_address
;
S.Yunusov Institute of the Chemistry of Plant Substances
Academy of Sciences of Uzbekistan
Mirzo Ulugbek Str., 77,
Tashkent 100170, Uzbekistan
;
_publ_contact_author_email     burkhon@rambler.ru
_publ_contact_author_fax     '+998 71 120-64-75'
_publ_contact_author_phone     '+998 71 262-94-91'
_publ_section_title
;\
(<i>E</i>)-3-[4-(Dimethylamino)benzylidene]-2,3-dihydro-1<i>H</i>,9<i>H</i>-\
pyrrolo[2,1-<i>b</i>]quinazolin-9-one
;
loop_
    _publ_author_name
    _publ_author_address
    ' Burkhon Zh. Elmuradov '
;  S. Yunusov Institute of the Chemistry of Plant Substances
   Academy of Sciences of Uzbekistan
   Mirzo Ulugbek Str. 77,
   Tashkent 100170, Uzbekistan
;
    ' Rasul Ya. Okmanov '
;  S. Yunusov Institute of the Chemistry of Plant Substances
   Academy of Sciences of Uzbekistan
   Mirzo Ulugbek Str. 77,
   Tashkent 100170, Uzbekistan
;
    ' Asqar Sh. Abdurazakov '
;  S. Yunusov Institute of the Chemistry of Plant Substances
   Academy of Sciences of Uzbekistan
   Mirzo Ulugbek Str. 77,
   Tashkent 100170, Uzbekistan
;
    ' Bakhodir Tashkhodjaev '
;  S. Yunusov Institute of the Chemistry of Plant Substances
   Academy of Sciences of Uzbekistan
   Mirzo Ulugbek Str. 77,
   Tashkent 100170, Uzbekistan
;
    ' Khusnutdin M. Shakhidoyatov '
;  S. Yunusov Institute of the Chemistry of Plant Substances
   Academy of Sciences of Uzbekistan
   Mirzo Ulugbek Str. 77,
   Tashkent 100170, Uzbekistan
;
_publ_section_synopsis     .
