# Supplementary material for: (E)-3-[4-(Dimethyl­amino)­benzyl­idene]-2,3-di­hydro-1H,9H-pyrrolo­[2,1-b]quinazolin-9-one
Source: Acta Crystallogr Sect E Struct Rep Online. 2010 Jun 5;66(Pt 7):o1592. doi: 10.1107/S1600536810020878 (PMC3006833; doi:10.1107/S1600536810020878)
Supplement: Supplementary file 2 [file e-66-o1592-Isup2.hkl]

# 
# h,k,l, Fc-squared, Fo-squared, sigma(Fo-squared) and status flag 
# 
data_I
_shelx_title ' B in P2(1)/c' 
_shelx_refln_list_code          4 
_shelx_F_calc_maximum      204.59 
_exptl_crystal_F_000       672.00 
_reflns_d_resolution_high  0.8902 
 
loop_ 
 _symmetry_equiv_pos_as_xyz 
 'x, y, z' 
 '-x, y+1/2, -z+1/2' 
 '-x, -y, -z' 
 'x, -y-1/2, z-1/2' 
 
_cell_length_a     8.8030 
_cell_length_b    16.4150 
_cell_length_c    11.4630 
_cell_angle_alpha  90.000 
_cell_angle_beta  105.050 
_cell_angle_gamma  90.000 
 
_shelx_F_squared_multiplier     1.000 
 
loop_ 
 _refln_index_h 
 _refln_index_k 
 _refln_index_l 
 _refln_F_squared_calc 
 _refln_F_squared_meas 
 _refln_F_squared_sigma 
 _refln_observed_status 
   1   0   0      779.64      743.07      6.23 o 
   2   0   0     1950.56     1943.32     14.31 o 
   3   0   0      286.08      286.66      7.18 o 
   4   0   0       79.23       68.05      4.99 o 
   5   0   0     3974.01     4086.47     38.73 o 
   6   0   0      405.00      380.20     13.61 o 
   7   0   0      374.10      364.71     15.28 o 
   8   0   0       13.46       10.41      6.01 o 
   9   0   0        1.56       -0.68      4.55 o 
   1   1   0     2573.43     2586.22     12.65 o 
   2   1   0      554.95      573.47      8.07 o 
   3   1   0      585.63      611.34     10.29 o 
   4   1   0       15.14       14.00      3.16 o 
   5   1   0     1848.90     2055.72     27.04 o 
   6   1   0        3.55        3.93      4.09 o 
   7   1   0      247.66      267.25     13.12 o 
   8   1   0       13.85       21.10      6.32 o 
   9   1   0       14.77       12.46      5.33 o 
   0   2   0     4628.86     4389.29     17.51 o 
   1   2   0       33.73       27.19      2.33 o 
   2   2   0     7070.67     7644.75     32.54 o 
   3   2   0      256.68      255.60      7.11 o 
   4   2   0       16.78        9.42      3.19 o 
   5   2   0      773.43      827.05     17.26 o 
   6   2   0       94.86      122.88      8.34 o 
   7   2   0       62.31       76.55      7.84 o 
   8   2   0        2.06       14.56      5.05 o 
   9   2   0       22.48       16.17      5.11 o 
   1   3   0     1188.03     1081.61     10.19 o 
   2   3   0     2989.44     2947.38     20.27 o 
   3   3   0      115.97      144.05      5.71 o 
   4   3   0      116.21      106.96      6.02 o 
   5   3   0        3.10        5.73      3.59 o 
   6   3   0       60.38       54.48      6.54 o 
   7   3   0        8.76       -5.42      5.42 o 
   8   3   0        5.94       12.80      5.36 o 
   9   3   0        3.53       13.91      4.49 o 
   0   4   0      866.46      820.31      9.43 o 
   1   4   0       34.89       36.67      3.13 o 
   2   4   0      249.05      273.58      6.84 o 
   3   4   0      105.79      105.23      5.55 o 
   4   4   0      772.69      834.47     15.56 o 
   5   4   0        0.12        9.48      3.53 o 
   6   4   0       44.08       63.81      6.66 o 
   7   4   0      109.92      134.70      9.58 o 
   8   4   0       21.90       31.29      6.41 o 
   9   4   0        0.37        2.97      4.00 o 
   1   5   0     1144.53     1032.80     12.60 o 
   2   5   0       25.10       21.48      3.16 o 
   3   5   0       15.03       23.61      3.50 o 
   4   5   0       40.87       42.52      4.62 o 
   5   5   0       27.45       32.66      5.14 o 
   6   5   0       12.49       18.84      5.42 o 
   7   5   0       54.06       50.05      7.03 o 
   8   5   0       53.31       60.80      7.28 o 
   9   5   0        3.21        5.36      4.18 o 
   0   6   0       43.88       37.41      3.66 o 
   1   6   0      223.99      216.08      6.68 o 
   2   6   0        0.45       -0.96      2.48 o 
   3   6   0      588.99      586.40     12.77 o 
   4   6   0      106.86       96.33      6.60 o 
   5   6   0      228.26      255.36     10.95 o 
   6   6   0        0.02        1.02      5.05 o 
   7   6   0       29.20       29.22      6.69 o 
   8   6   0       24.11       21.72      5.64 o 
   9   6   0        8.50        9.57      3.87 o 
   1   7   0      142.90      148.23      6.20 o 
   2   7   0        0.89        5.58      2.79 o 
   3   7   0       75.05       78.80      5.67 o 
   4   7   0      340.26      320.00     11.52 o 
   5   7   0       17.79       28.60      5.82 o 
   6   7   0      354.21      393.92     15.62 o 
   7   7   0       10.51        9.82      5.67 o 
   8   7   0        4.98        7.22      4.80 o 
   0   8   0      281.67      268.71      8.63 o 
   1   8   0      853.61      930.53     15.79 o 
   2   8   0      119.16      119.14      6.45 o 
   3   8   0        8.83       11.22      3.38 o 
   4   8   0       37.59       35.95      5.33 o 
   5   8   0        0.01       -0.99      3.90 o 
   6   8   0       22.05       18.00      5.92 o 
   7   8   0        3.33       -1.52      4.46 o 
   8   8   0        3.07       -2.51      4.18 o 
   1   9   0     2651.09     2889.23     30.10 o 
   2   9   0       62.37       55.05      5.36 o 
   3   9   0       24.29       20.64      4.68 o 
   4   9   0      623.52      650.87     17.89 o 
   5   9   0       24.39       21.50      5.95 o 
   6   9   0      511.29      572.32     19.14 o 
   7   9   0       21.52       24.69      6.04 o 
   8   9   0       26.17       24.04      5.21 o 
   0  10   0       50.02       74.66      6.11 o 
   1  10   0      442.01      487.55     13.71 o 
   2  10   0       62.39       58.21      5.89 o 
   3  10   0        2.49       -1.70      3.97 o 
   4  10   0     1458.77     1512.90     28.17 o 
   5  10   0        4.82        3.35      5.11 o 
   6  10   0        3.34        4.24      4.86 o 
   7  10   0        8.51       13.76      5.27 o 
   8  10   0        0.42       -3.47      3.47 o 
   1  11   0        1.04        8.15      4.12 o 
   2  11   0        1.23       -3.69      3.69 o 
   3  11   0       15.77       16.27      5.39 o 
   4  11   0      903.60      996.50     23.96 o 
   5  11   0      285.38      289.27     14.15 o 
   6  11   0       23.94       16.11      5.42 o 
   7  11   0       41.12       44.50      6.35 o 
   0  12   0        1.11       -2.76      3.93 o 
   1  12   0       57.99       72.15      6.97 o 
   2  12   0       84.52       83.20      8.06 o 
   3  12   0      140.57      147.75     10.26 o 
   4  12   0       23.45       28.26      6.17 o 
   5  12   0       87.32       96.25      9.02 o 
   6  12   0        1.03       -1.64      4.49 o 
   7  12   0        1.97        4.93      4.06 o 
   1  13   0       10.21       11.46      5.30 o 
   2  13   0       73.75       87.37      8.31 o 
   3  13   0      218.69      226.40     12.44 o 
   4  13   0       27.61       23.80      6.38 o 
   5  13   0        3.31       -5.39      5.39 o 
   6  13   0        2.31       -4.55      4.55 o 
   0  14   0       19.81       19.67      5.95 o 
   1  14   0        1.60        0.00      5.14 o 
   2  14   0       45.38       45.86      6.91 o 
   3  14   0      338.81      331.74     14.59 o 
   4  14   0       13.97       21.10      5.61 o 
   5  14   0       10.41       29.77      4.86 o 
   6  14   0        2.03        6.94      4.03 o 
   1  15   0        0.08       -5.82      5.82 o 
   2  15   0      109.25       96.51      8.99 o 
   3  15   0       81.79       75.51      8.06 o 
   4  15   0        5.31       17.38      4.55 o 
   5  15   0       17.22       15.99      4.90 o 
   0  16   0      206.94      205.29     12.04 o 
   1  16   0       43.88       42.49      6.85 o 
   2  16   0       16.60       19.02      5.33 o 
   3  16   0        3.07        7.84      4.34 o 
   4  16   0        0.21       -3.69      3.69 o 
   1  17   0       43.36       55.35      6.76 o 
   2  17   0       10.20       -0.59      4.52 o 
   3  17   0        0.77        2.76      4.21 o 
   0  18   0        3.59        7.06      4.06 o 
   1  18   0       13.49        5.30      4.24 o 
   2  18   0        5.64       11.28      3.62 o 
  -9   1   1        1.85       18.87      4.99 o 
  -8   1   1       17.81       14.19      6.10 o 
  -7   1   1        4.48       13.94      4.96 o 
  -6   1   1      220.29      221.31     10.83 o 
  -5   1   1        6.55        4.80      3.10 o 
  -4   1   1      243.24      270.60      8.29 o 
  -3   1   1       93.58       79.80      4.09 o 
  -2   1   1     2350.06     2302.19     15.71 o 
  -1   1   1      135.77      188.12      3.73 o 
   0   1   1     1895.03     1578.01      8.96 o 
   1   1   1      251.85      213.27      4.39 o 
   2   1   1      965.86      999.54     11.31 o 
   3   1   1      230.33      233.48      6.99 o 
   4   1   1        2.55        1.15      3.01 o 
   5   1   1      334.56      388.07     12.30 o 
   6   1   1       29.95       33.96      5.67 o 
   7   1   1      140.94      155.90     11.01 o 
   8   1   1      119.38      104.91      9.30 o 
   9   1   1        5.08        2.35      4.34 o 
  -9   2   1        6.14       10.69      5.11 o 
  -8   2   1        4.63        1.49      5.45 o 
  -7   2   1      430.44      453.22     17.05 o 
  -6   2   1       64.16       65.21      6.94 o 
  -5   2   1      236.86      233.76      9.47 o 
  -4   2   1       50.55       45.56      4.12 o 
  -3   2   1      509.49      485.32      9.32 o 
  -2   2   1     2678.19     2611.58     17.74 o 
  -1   2   1      159.20      149.89      4.01 o 
   0   2   1    18568.91    18593.29    100.21 o 
   1   2   1      400.63      360.37      5.99 o 
   2   2   1       11.54       14.87      2.94 o 
   3   2   1       52.13       56.04      4.43 o 
   4   2   1      225.62      246.60      8.57 o 
   5   2   1      688.77      763.22     17.25 o 
   6   2   1        6.17        9.98      4.37 o 
   7   2   1        2.35        4.59      5.45 o 
   8   2   1        4.65       12.08      5.67 o 
   9   2   1        5.21       12.89      4.55 o 
  -9   3   1       83.93       68.81      7.53 o 
  -8   3   1        1.33       -4.71      4.99 o 
  -7   3   1      238.28      243.43     12.88 o 
  -6   3   1        3.19        0.46      4.15 o 
  -5   3   1       66.34       75.66      6.26 o 
  -4   3   1        0.00       -2.76      2.76 o 
  -3   3   1      129.54       99.49      5.09 o 
  -2   3   1    31774.98    35592.45    142.49 o 
  -1   3   1      440.14      393.07      6.43 o 
   0   3   1     3710.23     3260.84     17.75 o 
   1   3   1     1262.62     1136.54     11.26 o 
   2   3   1       48.06       48.79      3.50 o 
   3   3   1       47.70       57.19      4.31 o 
   4   3   1      148.72      183.50      7.72 o 
   5   3   1      283.67      345.20     11.92 o 
   6   3   1       13.64       20.79      5.21 o 
   7   3   1       43.59       48.19      7.69 o 
   8   3   1        4.52        6.82      5.39 o 
   9   3   1       40.68       40.35      5.55 o 
  -9   4   1        3.24        5.42      4.96 o 
  -8   4   1        0.18       -5.14      5.14 o 
  -7   4   1        2.44        7.59      4.96 o 
  -6   4   1      138.51      147.38      9.58 o 
  -5   4   1      137.56      133.29      7.94 o 
  -4   4   1       59.50       59.60      4.74 o 
  -3   4   1       17.52       18.16      3.32 o 
  -2   4   1     8383.26     8166.55     37.77 o 
  -1   4   1       13.08       13.66      2.70 o 
   0   4   1      296.63      275.97      6.04 o 
   1   4   1     3073.63     2946.58     20.24 o 
   2   4   1       25.32       20.61      3.04 o 
   3   4   1     1964.42     2094.12     21.89 o 
   4   4   1       31.04       33.50      4.21 o 
   5   4   1        3.08        6.60      4.18 o 
   6   4   1       44.51       37.53      6.54 o 
   7   4   1       42.63       65.54      7.84 o 
   8   4   1        6.13        5.82      4.68 o 
   9   4   1      206.30      199.89      9.99 o 
  -9   5   1       24.64       25.87      5.64 o 
  -8   5   1       59.09       55.32      7.62 o 
  -7   5   1      142.85      139.60     10.73 o 
  -6   5   1       15.42       25.78      4.99 o 
  -5   5   1       58.68       44.85      5.67 o 
  -4   5   1      350.17      394.24     11.28 o 
  -3   5   1        0.21       -2.73      2.73 o 
  -2   5   1     3633.43     3362.57     24.98 o 
  -1   5   1        3.43       14.65      2.79 o 
   0   5   1       25.26       33.75      3.32 o 
   1   5   1      978.86      893.89     12.07 o 
   2   5   1       34.24       38.43      3.81 o 
   3   5   1     1192.95     1310.07     18.25 o 
   4   5   1      259.85      245.63      9.37 o 
   5   5   1       27.79       24.82      4.77 o 
   6   5   1       38.09       51.25      6.29 o 
   7   5   1       20.35       29.25      6.10 o 
   8   5   1      222.71      201.34     11.63 o 
  -8   6   1        0.24       10.75      4.83 o 
  -7   6   1       46.93       33.25      7.34 o 
  -6   6   1       95.20       90.83      8.52 o 
  -5   6   1       21.00       11.43      4.74 o 
  -4   6   1      114.17      102.26      6.64 o 
  -3   6   1     1812.21     1747.35     22.12 o 
  -2   6   1       78.95       92.39      5.33 o 
  -1   6   1     2404.77     2450.53     21.57 o 
   0   6   1      687.72      637.25     10.74 o 
   1   6   1      269.95      272.77      7.55 o 
   2   6   1       80.99       73.82      4.96 o 
   3   6   1      611.96      635.29     13.76 o 
   4   6   1        0.29       -0.22      3.28 o 
   5   6   1       67.80       70.67      6.91 o 
   6   6   1       14.09       18.68      5.24 o 
   7   6   1       20.99       11.93      5.52 o 
   8   6   1       22.73       18.78      4.99 o 
  -8   7   1       41.61       36.04      6.45 o 
  -7   7   1      135.87      121.20     10.70 o 
  -6   7   1     1103.00     1110.68     25.67 o 
  -5   7   1        3.54        9.42      4.80 o 
  -4   7   1      283.07      290.70     10.87 o 
  -3   7   1       37.81       26.93      4.12 o 
  -2   7   1      459.17      526.47     11.70 o 
  -1   7   1       16.99       20.39      3.25 o 
   0   7   1      163.85      168.33      6.52 o 
   1   7   1      330.86      315.97      8.86 o 
   2   7   1      150.48      152.53      6.95 o 
   3   7   1       27.33       28.17      4.09 o 
   4   7   1      110.43       99.80      7.22 o 
   5   7   1      413.69      375.18     14.69 o 
   6   7   1       18.67       17.23      5.79 o 
   7   7   1        8.94       11.09      5.36 o 
   8   7   1        3.63        2.85      4.34 o 
  -8   8   1        2.18       -4.28      4.59 o 
  -7   8   1      326.72      333.83     15.92 o 
  -6   8   1        5.14        5.70      5.55 o 
  -5   8   1        9.55       12.76      5.11 o 
  -4   8   1        3.85       -2.82      3.59 o 
  -3   8   1       60.04       68.03      5.76 o 
  -2   8   1        9.42        7.62      3.72 o 
  -1   8   1      745.50      766.63     14.50 o 
   0   8   1      591.50      579.22     12.46 o 
   1   8   1        0.03        1.83      3.10 o 
   2   8   1       18.09       13.45      3.41 o 
   3   8   1        0.67       -1.98      3.10 o 
   4   8   1      204.83      237.17     10.73 o 
   5   8   1        7.59        9.11      5.05 o 
   6   8   1       20.05       28.66      5.98 o 
   7   8   1       60.84       71.56      7.66 o 
   8   8   1       23.26       26.96      5.30 o 
  -8   9   1        0.24        0.00      4.21 o 
  -7   9   1       27.58       27.05      6.38 o 
  -6   9   1      990.34      975.64     25.06 o 
  -5   9   1      462.97      451.90     16.56 o 
  -4   9   1       31.88       37.49      5.48 o 
  -3   9   1        0.53       -3.16      3.16 o 
  -2   9   1      218.73      229.79      9.43 o 
  -1   9   1      576.32      610.17     14.16 o 
   0   9   1      156.89      157.42      7.72 o 
   1   9   1       64.84       66.73      5.55 o 
   2   9   1      189.69      206.28      9.21 o 
   3   9   1       52.05       72.95      6.20 o 
   4   9   1      182.90      172.70     10.24 o 
   5   9   1       44.34       57.02      7.31 o 
   6   9   1      482.87      529.65     18.46 o 
   7   9   1        6.35        8.86      5.17 o 
   8   9   1        2.61       -3.66      3.66 o 
  -7  10   1        1.12       -0.22      4.71 o 
  -6  10   1      158.43      142.68     11.01 o 
  -5  10   1      466.78      459.28     17.21 o 
  -4  10   1       15.65       27.76      5.42 o 
  -3  10   1       86.91       61.25      6.17 o 
  -2  10   1       93.78       86.90      7.04 o 
  -1  10   1      996.74      971.33     19.13 o 
   0  10   1      272.86      275.78     10.59 o 
   1  10   1      671.32      762.34     17.31 o 
   2  10   1       31.93       28.73      4.90 o 
   3  10   1       36.39       34.92      6.07 o 
   4  10   1        0.45       -1.02      4.37 o 
   5  10   1      269.99      254.34     13.22 o 
   6  10   1       67.32       75.93      8.12 o 
   7  10   1        2.12        2.60      4.40 o 
  -7  11   1       15.95       20.63      5.33 o 
  -6  11   1       31.71       29.31      6.60 o 
  -5  11   1       44.43       47.82      7.25 o 
  -4  11   1     1187.23     1125.18     25.59 o 
  -3  11   1       58.54       58.88      7.19 o 
  -2  11   1      140.76      143.26      9.15 o 
  -1  11   1      190.67      208.06      9.86 o 
   0  11   1       29.94       25.63      5.39 o 
   1  11   1      692.13      701.27     17.99 o 
   2  11   1       33.58       26.43      5.83 o 
   3  11   1       24.61       51.59      6.20 o 
   4  11   1      917.79      968.07     23.90 o 
   5  11   1       44.68       44.25      6.60 o 
   6  11   1        5.70        4.93      5.11 o 
   7  11   1        4.57        6.72      4.12 o 
  -7  12   1       14.10        9.67      5.05 o 
  -6  12   1        2.99       -1.70      4.83 o 
  -5  12   1      105.23      103.11      9.46 o 
  -4  12   1      320.94      306.97     14.22 o 
  -3  12   1      541.05      542.63     17.94 o 
  -2  12   1        2.20       -4.80      4.80 o 
  -1  12   1       62.53       63.94      6.66 o 
   0  12   1      125.70      121.73      8.56 o 
   1  12   1       89.26      102.29      7.97 o 
   2  12   1        8.42       13.07      4.62 o 
   3  12   1      251.64      261.26     12.72 o 
   4  12   1      738.23      717.61     21.47 o 
   5  12   1       22.56       11.53      6.04 o 
   6  12   1       13.88        1.61      5.64 o 
   7  12   1        5.49       -2.01      3.44 o 
  -6  13   1       17.71       19.86      5.30 o 
  -5  13   1        3.24        8.55      5.14 o 
  -4  13   1       29.08       34.52      7.25 o 
  -3  13   1     1011.54     1002.72     25.53 o 
  -2  13   1       39.87       26.84      6.04 o 
  -1  13   1        0.01        2.08      4.24 o 
   0  13   1      118.91      128.97      9.77 o 
   1  13   1      121.12      137.25      9.46 o 
   2  13   1     1769.53     1837.05     32.82 o 
   3  13   1       52.01       72.11      7.93 o 
   4  13   1       61.93       49.99      8.09 o 
   5  13   1       11.37       23.64      5.64 o 
   6  13   1        8.58        6.88      4.52 o 
  -6  14   1       17.41       24.14      5.02 o 
  -5  14   1       40.02       44.07      6.82 o 
  -4  14   1        3.87       -0.34      4.62 o 
  -3  14   1       61.29       57.33      8.06 o 
  -2  14   1        2.80        1.70      5.08 o 
  -1  14   1        7.30       12.30      5.36 o 
   0  14   1       12.17       16.92      5.45 o 
   1  14   1       53.08       52.90      7.50 o 
   2  14   1      767.32      793.21     22.16 o 
   3  14   1       26.30       32.29      6.48 o 
   4  14   1        0.05        3.22      5.17 o 
   5  14   1       34.55       52.03      6.54 o 
  -5  15   1        1.97        3.97      4.21 o 
  -4  15   1      123.41      124.48      9.64 o 
  -3  15   1      101.54       87.67      8.80 o 
  -2  15   1       48.48       73.17      8.21 o 
  -1  15   1        0.56        4.89      4.99 o 
   0  15   1        0.99       -5.17      5.17 o 
   1  15   1      223.20      228.73     12.32 o 
   2  15   1       18.39       24.42      6.32 o 
   3  15   1       71.45       82.85      8.46 o 
   4  15   1        1.59        3.97      4.21 o 
   5  15   1       28.59       31.23      5.45 o 
  -4  16   1        3.85       -4.06      4.06 o 
  -3  16   1        8.33        3.19      4.62 o 
  -2  16   1        3.10        6.41      4.77 o 
  -1  16   1       12.45       14.56      5.36 o 
   0  16   1       14.52       21.41      5.48 o 
   1  16   1      103.48      121.37      9.58 o 
   2  16   1       53.38       60.03      7.22 o 
   3  16   1       12.90        5.45      4.74 o 
   4  16   1        5.31        2.01      3.97 o 
  -3  17   1       28.64       17.66      5.33 o 
  -2  17   1        0.00       -3.84      3.84 o 
  -1  17   1       20.16       22.53      5.21 o 
   0  17   1      105.48      101.19      8.46 o 
   1  17   1      200.71      184.26     10.33 o 
   2  17   1        0.68        2.39      4.18 o 
   3  17   1        0.15        1.52      3.59 o 
  -2  18   1        4.05        7.62      3.87 o 
  -1  18   1        1.01        5.95      3.81 o 
   0  18   1       14.43       11.09      4.18 o 
   1  18   1       24.42       31.02      4.83 o 
  -9   0   2        2.80       13.51      4.74 o 
  -8   0   2       17.24       14.56      5.30 o 
  -7   0   2      523.53      555.39     18.28 o 
  -6   0   2       34.90       39.39      5.76 o 
  -5   0   2      466.89      449.54     12.56 o 
  -4   0   2      695.39      723.24     13.59 o 
  -3   0   2     2129.49     2030.02     18.79 o 
  -2   0   2     8671.62     8003.56     33.96 o 
  -1   0   2     3987.08     3877.10     19.17 o 
   0   0   2    12172.57    11656.20     58.74 o 
   1   0   2        7.75       -1.77      2.57 o 
   2   0   2        8.57        6.97      3.32 o 
   3   0   2      319.65      321.05      8.67 o 
   4   0   2        4.72        5.05      3.10 o 
   5   0   2      556.65      552.66     15.15 o 
   6   0   2       30.81       33.12      6.10 o 
   7   0   2      206.65      227.34     12.47 o 
   8   0   2       69.19       70.88      8.15 o 
   9   0   2        5.64        7.40      3.84 o 
  -9   1   2       19.35        6.82      5.27 o 
  -8   1   2        0.00        9.82      4.74 o 
  -7   1   2      325.94      355.76     14.81 o 
  -6   1   2       64.50       68.37      6.91 o 
  -5   1   2       76.53       71.17      5.86 o 
  -4   1   2      333.48      314.51      9.07 o 
  -3   1   2      203.57      203.09      6.40 o 
  -2   1   2     6826.14     6694.63     30.44 o 
  -1   1   2     5102.34     4601.15     21.52 o 
   0   1   2       30.06       34.50      2.60 o 
   1   1   2        0.39       -2.23      2.23 o 
   2   1   2     2495.50     2452.81     19.88 o 
   3   1   2       95.90      115.14      5.55 o 
   4   1   2      150.78      141.44      7.01 o 
   5   1   2      153.13      175.94      9.06 o 
   6   1   2       25.50       28.91      5.55 o 
   7   1   2       70.78       86.63      8.34 o 
   8   1   2        0.13        1.46      4.86 o 
   9   1   2        0.11        4.89      3.72 o 
  -9   2   2       16.40       15.58      4.93 o 
  -8   2   2      125.50       95.18      9.46 o 
  -7   2   2      442.84      439.10     16.31 o 
  -6   2   2       88.79       99.91      7.81 o 
  -5   2   2      120.44      112.47      6.70 o 
  -4   2   2      117.87      110.87      5.80 o 
  -3   2   2       77.15       69.46      4.31 o 
  -2   2   2    41858.41    45965.19    177.40 o 
  -1   2   2     3315.64     2849.04     17.34 o 
   0   2   2       53.71       45.68      3.19 o 
   1   2   2      410.53      396.98      7.17 o 
   2   2   2      142.91      134.83      5.34 o 
   3   2   2     2310.40     2469.02     24.11 o 
   4   2   2      540.25      554.35     13.53 o 
   5   2   2      260.80      290.72     11.55 o 
   6   2   2        7.62       23.14      5.11 o 
   7   2   2        9.84       14.53      4.99 o 
   8   2   2      234.49      244.08     12.44 o 
  -9   3   2      220.38      210.22     11.94 o 
  -8   3   2        5.12       -4.71      4.71 o 
  -7   3   2        5.04        9.60      5.24 o 
  -6   3   2        1.36        3.97      3.93 o 
  -5   3   2       18.28       25.90      4.28 o 
  -4   3   2      495.06      515.96     12.01 o 
  -3   3   2     1112.04     1073.31     14.60 o 
  -2   3   2    16899.45    16986.38     58.63 o 
  -1   3   2      381.63      379.91      6.92 o 
   0   3   2       91.98       92.61      4.03 o 
   1   3   2     1030.11      905.03     11.18 o 
   2   3   2       18.55       23.02      3.38 o 
   3   3   2     6185.43     7031.79     42.92 o 
   4   3   2        1.33        2.32      3.28 o 
   5   3   2       38.93       41.93      5.89 o 
   6   3   2       73.80       61.99      7.59 o 
   7   3   2       42.14       52.77      7.34 o 
   8   3   2       24.96       20.39      6.01 o 
  -9   4   2        0.62        4.03      4.28 o 
  -8   4   2       28.54       25.01      7.16 o 
  -7   4   2       53.90       52.41      7.44 o 
  -6   4   2       92.31       91.94      7.66 o 
  -5   4   2        4.90       -1.95      3.78 o 
  -4   4   2     1907.27     1784.18     22.69 o 
  -3   4   2       16.79       22.28      3.38 o 
  -2   4   2       21.50        3.66      3.01 o 
  -1   4   2       59.14       40.18      3.57 o 
   0   4   2     1987.07     1801.10     15.90 o 
   1   4   2      326.61      316.40      7.50 o 
   2   4   2     1206.73     1193.50     15.52 o 
   3   4   2     1328.72     1522.06     20.12 o 
   4   4   2       14.89       13.35      3.69 o 
   5   4   2      189.67      187.55      9.96 o 
   6   4   2       16.43       21.78      5.33 o 
   7   4   2       17.27        6.51      5.82 o 
   8   4   2      122.08      122.65      9.02 o 
  -9   5   2        0.78       -4.68      4.77 o 
  -8   5   2       61.69       65.98      8.40 o 
  -7   5   2       12.31       30.49      6.07 o 
  -6   5   2        4.79       -4.49      4.49 o 
  -5   5   2       19.28       22.68      4.49 o 
  -4   5   2      220.82      249.21      9.22 o 
  -3   5   2      470.70      455.13     10.67 o 
  -2   5   2       40.25       23.12      3.32 o 
  -1   5   2       96.84       89.88      4.62 o 
   0   5   2     1250.90     1080.30     13.39 o 
   1   5   2      352.07      322.17      7.96 o 
   2   5   2       89.74       83.66      5.12 o 
   3   5   2       63.74       61.40      4.99 o 
   4   5   2     1149.81     1171.39     20.93 o 
   5   5   2       27.91       21.50      5.58 o 
   6   5   2       64.30       66.45      7.31 o 
   7   5   2        3.32        5.95      5.20 o 
   8   5   2      120.76      100.30      8.84 o 
  -9   6   2       44.34       36.04      6.14 o 
  -8   6   2      285.12      310.07     14.28 o 
  -7   6   2       58.73       71.84      7.75 o 
  -6   6   2       28.26       19.92      5.39 o 
  -5   6   2       11.63        2.04      4.40 o 
  -4   6   2      913.54      834.00     17.28 o 
  -3   6   2      297.13      287.07      9.32 o 
  -2   6   2       79.60       70.16      4.87 o 
  -1   6   2     2240.07     2204.53     21.10 o 
   0   6   2      235.07      200.93      6.68 o 
   1   6   2      185.01      164.15      6.42 o 
   2   6   2       91.85      122.97      6.36 o 
   3   6   2      408.23      437.90     11.97 o 
   4   6   2      712.38      820.31     18.46 o 
   5   6   2        0.03       -4.46      4.46 o 
   6   6   2       25.15       28.63      5.70 o 
   7   6   2        4.85       -5.05      5.05 o 
   8   6   2       87.39       98.33      8.28 o 
  -8   7   2      184.40      148.78     11.20 o 
  -7   7   2       24.74       33.77      6.63 o 
  -6   7   2      367.43      378.40     15.37 o 
  -5   7   2       17.12       15.68      5.02 o 
  -4   7   2      530.05      521.75     14.43 o 
  -3   7   2      113.64      116.37      6.76 o 
  -2   7   2        1.56       -1.18      3.04 o 
  -1   7   2     3275.92     3573.91     29.31 o 
   0   7   2       12.99        2.14      3.19 o 
   1   7   2      391.49      397.47     10.13 o 
   2   7   2      199.80      236.79      8.60 o 
   3   7   2      274.30      291.59     10.37 o 
   4   7   2      254.58      284.08     11.54 o 
   5   7   2       48.80       47.69      6.72 o 
   6   7   2       42.60       47.13      7.31 o 
   7   7   2        8.17       -5.27      5.27 o 
   8   7   2       18.62       28.54      5.67 o 
  -8   8   2        0.66        4.37      5.17 o 
  -7   8   2        3.10        4.83      5.79 o 
  -6   8   2     1127.98     1148.61     26.67 o 
  -5   8   2      126.54      127.09      8.93 o 
  -4   8   2        8.78       20.17      4.43 o 
  -3   8   2        2.95        3.01      3.22 o 
  -2   8   2        3.18        6.69      3.47 o 
  -1   8   2     1203.51     1259.95     18.87 o 
   0   8   2        2.03       13.29      3.28 o 
   1   8   2       49.66       54.52      4.99 o 
   2   8   2      104.03      117.54      6.98 o 
   3   8   2      279.06      276.33     10.90 o 
   4   8   2       43.56       47.26      6.17 o 
   5   8   2       34.26       26.43      6.51 o 
   6   8   2      126.55      129.16     10.20 o 
   7   8   2        6.72       -0.31      5.08 o 
   8   8   2        5.61       -0.50      3.81 o 
  -8   9   2       16.86       12.46      5.61 o 
  -7   9   2      136.35      169.73     11.47 o 
  -6   9   2      440.96      447.82     17.36 o 
  -5   9   2      201.84      229.95     11.97 o 
  -4   9   2      184.08      222.71     10.89 o 
  -3   9   2      141.22      117.32      7.78 o 
  -2   9   2      137.85      173.57      8.19 o 
  -1   9   2       85.32       89.34      6.42 o 
   0   9   2       88.39      100.57      6.36 o 
   1   9   2        7.26       11.65      3.50 o 
   2   9   2      126.37      125.65      8.00 o 
   3   9   2       13.40        9.20      4.24 o 
   4   9   2       21.27       24.54      5.61 o 
   5   9   2      129.49      126.93      9.83 o 
   6   9   2        9.41       18.16      5.61 o 
   7   9   2       26.46       47.59      6.17 o 
  -7  10   2       67.50       52.35      7.50 o 
  -6  10   2        2.36       10.81      5.79 o 
  -5  10   2      423.94      451.18     16.93 o 
  -4  10   2        3.89       -4.21      4.21 o 
  -3  10   2       63.45       69.46      7.07 o 
  -2  10   2       43.52       40.81      5.27 o 
  -1  10   2        4.16       20.08      4.65 o 
   0  10   2      771.94      839.85     18.07 o 
   1  10   2       53.27       51.32      5.61 o 
   2  10   2       33.21       36.10      5.21 o 
   3  10   2       57.05       50.52      6.26 o 
   4  10   2      128.64      133.26      9.49 o 
   5  10   2       42.55       52.28      7.19 o 
   6  10   2        9.35       22.43      5.45 o 
   7  10   2        4.65       15.03      4.86 o 
  -7  11   2        0.08       12.33      4.71 o 
  -6  11   2        1.42       -1.92      4.46 o 
  -5  11   2      397.69      362.02     15.90 o 
  -4  11   2        0.02       -4.52      4.52 o 
  -3  11   2      201.25      203.74     11.35 o 
  -2  11   2       24.51       19.58      5.42 o 
  -1  11   2      143.48      142.28      8.68 o 
   0  11   2        3.83        0.84      3.93 o 
   1  11   2       82.12       94.39      7.72 o 
   2  11   2      594.71      602.97     17.70 o 
   3  11   2       20.03        8.24      5.02 o 
   4  11   2       49.20       39.64      7.25 o 
   5  11   2        0.00        6.04      4.89 o 
   6  11   2        2.02       -4.46      4.46 o 
   7  11   2        4.24        5.86      3.87 o 
  -7  12   2        7.10       15.27      4.62 o 
  -6  12   2        0.60        6.51      5.76 o 
  -5  12   2       72.17       55.60      8.03 o 
  -4  12   2       11.76        1.15      4.99 o 
  -3  12   2      158.13      170.62     10.76 o 
  -2  12   2       47.06       41.19      6.72 o 
  -1  12   2        0.04        4.83      4.49 o 
   0  12   2       10.10        2.35      4.34 o 
   1  12   2       75.11       93.14      7.87 o 
   2  12   2      715.28      720.39     20.13 o 
   3  12   2        0.35        3.28      5.36 o 
   4  12   2       10.62       18.93      5.36 o 
   5  12   2       64.78       76.27      7.87 o 
   6  12   2       64.22       68.80      6.91 o 
  -7  13   2        1.20       -3.66      3.66 o 
  -6  13   2        0.18       10.63      4.59 o 
  -5  13   2        0.22       -2.04      4.55 o 
  -4  13   2        1.64       -4.62      4.62 o 
  -3  13   2       25.66       34.42      6.60 o 
  -2  13   2       98.54      100.65      9.21 o 
  -1  13   2        9.47        4.74      5.02 o 
   0  13   2       58.11       62.35      7.28 o 
   1  13   2        9.09       13.35      5.39 o 
   2  13   2      470.17      497.28     17.59 o 
   3  13   2      426.55      480.52     17.39 o 
   4  13   2       24.69       38.76      6.17 o 
   5  13   2       24.61       25.07      6.26 o 
   6  13   2        7.22        1.24      4.28 o 
  -6  14   2        0.81       -4.00      4.00 o 
  -5  14   2        5.57        3.59      4.34 o 
  -4  14   2       33.19       24.51      5.61 o 
  -3  14   2        3.89       10.32      5.08 o 
  -2  14   2       68.78       61.65      7.44 o 
  -1  14   2        3.91       12.86      5.14 o 
   0  14   2       24.07       25.97      6.17 o 
   1  14   2       17.97        4.49      5.27 o 
   2  14   2      102.41       92.50      8.96 o 
   3  14   2       58.11       49.80      7.13 o 
   4  14   2       31.48       37.68      6.29 o 
   5  14   2       56.17       52.28      6.23 o 
  -5  15   2       25.97       22.15      5.55 o 
  -4  15   2       33.43       36.47      6.14 o 
  -3  15   2       48.23       43.35      6.85 o 
  -2  15   2       75.08       76.53      8.18 o 
  -1  15   2        1.61        8.46      4.74 o 
   0  15   2        1.97       12.39      5.61 o 
   1  15   2      200.94      205.93     12.22 o 
   2  15   2      208.70      224.65     12.00 o 
   3  15   2       10.58       13.20      5.14 o 
   4  15   2       27.77       24.97      5.21 o 
  -4  16   2        5.86        7.44      4.43 o 
  -3  16   2        1.66       -2.23      4.62 o 
  -2  16   2        0.16       -0.62      4.83 o 
  -1  16   2        0.99       -3.56      5.02 o 
   0  16   2       31.42       24.63      6.29 o 
   1  16   2      125.73      142.81      9.70 o 
   2  16   2       77.15       74.73      7.38 o 
   3  16   2       55.16       53.12      6.48 o 
   4  16   2      139.35      130.37      8.31 o 
  -3  17   2        1.72        0.96      3.93 o 
  -2  17   2       10.65       -2.91      3.93 o 
  -1  17   2       78.41       76.16      7.22 o 
   0  17   2      324.96      308.12     13.07 o 
   1  17   2       20.38       19.77      5.14 o 
   2  17   2       12.02       20.36      4.62 o 
  -1  18   2        0.98       -1.80      3.53 o 
   0  18   2       88.25       85.99      6.73 o 
   1  18   2        0.41        9.42      3.44 o 
  -9   1   3        0.84        0.56      4.15 o 
  -8   1   3      181.91      159.60     11.32 o 
  -7   1   3       32.36       21.97      6.01 o 
  -6   1   3       46.10       45.68      6.45 o 
  -5   1   3       44.72       36.35      4.83 o 
  -4   1   3        2.57        5.82      3.10 o 
  -3   1   3      227.50      232.58      7.14 o 
  -2   1   3     1900.12     1858.97     16.76 o 
  -1   1   3       18.24       20.20      2.88 o 
   0   1   3       44.42       36.05      3.26 o 
   1   1   3      603.74      553.99      9.36 o 
   2   1   3      235.23      249.84      7.48 o 
   3   1   3       67.69       69.99      4.99 o 
   4   1   3       80.55       82.95      5.95 o 
   5   1   3       85.01       76.60      7.13 o 
   6   1   3      212.61      207.32     11.76 o 
   7   1   3      281.79      328.03     15.02 o 
   8   1   3       59.02       61.15      7.38 o 
  -9   2   3       29.01       32.63      6.14 o 
  -8   2   3        1.32        4.86      5.20 o 
  -7   2   3       18.85       15.77      5.67 o 
  -6   2   3       57.68       77.73      6.94 o 
  -5   2   3        0.25        2.39      3.50 o 
  -4   2   3      103.35      110.42      5.98 o 
  -3   2   3      630.72      616.85     11.26 o 
  -2   2   3      293.55      265.34      6.93 o 
  -1   2   3        0.68        6.20      2.57 o 
   0   2   3     1660.60     1489.29     14.45 o 
   1   2   3       88.15       73.10      4.31 o 
   2   2   3      461.58      485.30     10.27 o 
   3   2   3      137.06      149.06      6.98 o 
   4   2   3      108.92       81.88      6.70 o 
   5   2   3       46.99       58.57      6.41 o 
   6   2   3       10.92       -1.67      4.90 o 
   7   2   3      387.78      402.06     16.18 o 
   8   2   3        9.51        6.60      4.77 o 
  -9   3   3       38.86       40.04      6.38 o 
  -8   3   3       16.85       15.93      5.33 o 
  -7   3   3        0.24       -0.56      5.30 o 
  -6   3   3        6.74       27.88      5.70 o 
  -5   3   3      114.58      115.93      7.29 o 
  -4   3   3        0.71       11.99      3.31 o 
  -3   3   3     4578.66     4525.18     31.90 o 
  -2   3   3     3723.54     3538.34     25.02 o 
  -1   3   3       32.31       36.85      3.44 o 
   0   3   3       79.55       61.40      4.06 o 
   1   3   3      282.46      265.28      7.21 o 
   2   3   3      960.50      964.93     14.79 o 
   3   3   3        0.05        4.00      3.13 o 
   4   3   3        8.42       12.73      3.78 o 
   5   3   3       43.40       52.62      6.76 o 
   6   3   3      303.07      335.22     14.46 o 
   7   3   3        0.07       -5.02      5.02 o 
   8   3   3      137.71      149.02      9.55 o 
  -9   4   3       69.95       68.53      7.04 o 
  -8   4   3      310.92      328.55     15.52 o 
  -7   4   3       42.44       41.37      7.13 o 
  -6   4   3        1.90       -0.46      4.21 o 
  -5   4   3      378.01      376.26     12.49 o 
  -4   4   3      226.60      217.20      8.60 o 
  -3   4   3     3761.93     3849.54     30.48 o 
  -2   4   3     1234.89     1104.82     14.66 o 
  -1   4   3      371.18      356.08      8.15 o 
   0   4   3      119.34      115.84      5.03 o 
   1   4   3      555.39      548.51     10.44 o 
   2   4   3        6.19        4.43      2.88 o 
   3   4   3      913.13      953.29     17.32 o 
   4   4   3        0.72        9.05      3.66 o 
   5   4   3       79.65       89.52      7.72 o 
   6   4   3        2.62       11.37      5.30 o 
   7   4   3      203.52      206.53     12.00 o 
   8   4   3      167.28      173.65     10.05 o 
  -9   5   3      498.42      434.98     15.76 o 
  -8   5   3      448.49      422.59     16.96 o 
  -7   5   3        0.02       -1.77      4.93 o 
  -6   5   3       49.05       52.03      6.79 o 
  -5   5   3        9.73       -3.53      3.72 o 
  -4   5   3     9230.36     9230.79     57.13 o 
  -3   5   3       50.22       39.86      4.34 o 
  -2   5   3       10.45       12.24      3.13 o 
  -1   5   3      165.56      124.01      5.55 o 
   0   5   3      230.84      225.54      7.05 o 
   1   5   3      158.17      162.98      6.39 o 
   2   5   3       45.05       40.44      4.34 o 
   3   5   3       11.46       17.97      4.09 o 
   4   5   3        2.35       -2.45      3.84 o 
   5   5   3       21.25       33.99      5.95 o 
   6   5   3       32.34       27.36      6.32 o 
   7   5   3        6.40       10.44      5.64 o 
   8   5   3      172.27      164.04      9.34 o 
  -8   6   3       14.51       24.66      5.55 o 
  -7   6   3        1.95       -4.77      5.08 o 
  -6   6   3        1.77        0.53      4.71 o 
  -5   6   3        0.26       -3.81      4.06 o 
  -4   6   3     4979.05     4971.14     43.13 o 
  -3   6   3      596.95      646.51     13.82 o 
  -2   6   3      773.84      804.27     14.10 o 
  -1   6   3       79.94       81.42      4.93 o 
   0   6   3       11.16       14.62      3.28 o 
   1   6   3     3613.66     3556.17     30.42 o 
   2   6   3      237.23      249.93      9.16 o 
   3   6   3      211.61      262.96     10.27 o 
   4   6   3        1.03        3.87      3.78 o 
   5   6   3       24.83       20.79      5.64 o 
   6   6   3        0.35       -0.59      4.71 o 
   7   6   3        0.34       -4.71      4.71 o 
   8   6   3       11.45       16.17      4.43 o 
  -8   7   3      154.29      163.45     10.82 o 
  -7   7   3      283.89      255.47     14.52 o 
  -6   7   3      101.09       97.93      8.59 o 
  -5   7   3        0.00       -0.46      4.06 o 
  -4   7   3      964.77      985.05     19.84 o 
  -3   7   3      247.62      245.80      9.56 o 
  -2   7   3     1268.62     1250.48     18.84 o 
  -1   7   3       46.10       35.39      4.18 o 
   0   7   3       17.25       14.07      3.53 o 
   1   7   3     2419.61     2316.40     26.00 o 
   2   7   3        3.59       13.82      3.53 o 
   3   7   3       23.68       27.30      4.80 o 
   4   7   3      858.19      929.46     21.59 o 
   5   7   3        6.77       -1.08      5.30 o 
   6   7   3      109.05       92.51      8.84 o 
   7   7   3        3.52       -2.85      4.83 o 
  -8   8   3       99.80       95.79      8.59 o 
  -7   8   3      683.75      654.15     21.37 o 
  -6   8   3       29.07       32.32      6.23 o 
  -5   8   3        5.08       -4.59      4.59 o 
  -4   8   3        2.52       -1.64      3.93 o 
  -3   8   3       24.96       22.71      4.21 o 
  -2   8   3      282.29      281.14      9.81 o 
  -1   8   3      940.20     1023.98     17.79 o 
   0   8   3      176.66      204.32      8.25 o 
   1   8   3       51.68       53.18      5.39 o 
   2   8   3       23.06       23.92      4.31 o 
   3   8   3       30.72       34.58      4.83 o 
   4   8   3        7.81        8.46      4.65 o 
   5   8   3       42.97       62.57      7.38 o 
   6   8   3      308.97      255.95     13.41 o 
   7   8   3       16.51        6.69      4.83 o 
  -8   9   3        3.53       -1.77      4.49 o 
  -7   9   3        1.20       14.75      5.24 o 
  -6   9   3      293.76      270.98     13.81 o 
  -5   9   3        2.00       17.10      5.17 o 
  -4   9   3       99.65       97.84      8.46 o 
  -3   9   3        1.62       -3.53      3.53 o 
  -2   9   3      143.88      147.03      8.00 o 
  -1   9   3      389.66      450.29     12.86 o 
   0   9   3        1.64       -1.64      3.22 o 
   1   9   3       83.85       79.14      6.20 o 
   2   9   3        1.96        1.58      3.84 o 
   3   9   3      169.20      188.29     10.05 o 
   4   9   3      285.09      299.34     13.62 o 
   5   9   3       36.28       48.46      7.25 o 
   6   9   3       32.94       24.88      5.70 o 
   7   9   3        1.70        4.68      4.34 o 
  -7  10   3       14.25        0.87      5.45 o 
  -6  10   3       99.66       72.69      8.87 o 
  -5  10   3       18.75       10.22      5.79 o 
  -4  10   3       98.30       79.42      8.40 o 
  -3  10   3       40.60       62.91      6.41 o 
  -2  10   3      164.95      176.07      9.43 o 
  -1  10   3      237.29      238.85     10.18 o 
   0  10   3       12.74       26.71      4.46 o 
   1  10   3       78.19       75.01      6.91 o 
   2  10   3       42.85       32.57      5.58 o 
   3  10   3      100.65       96.04      8.31 o 
   4  10   3        0.02       -2.20      4.43 o 
   5  10   3        0.79       -4.12      4.99 o 
   6  10   3        5.26       -0.12      4.93 o 
   7  10   3        8.05       -0.22      4.52 o 
  -7  11   3       50.88       68.67      7.13 o 
  -6  11   3        0.21       10.38      6.17 o 
  -5  11   3      102.12      109.92     10.01 o 
  -4  11   3       30.66       36.04      6.41 o 
  -3  11   3        2.84       -0.50      4.24 o 
  -2  11   3        2.17        3.69      4.31 o 
  -1  11   3       24.31       21.78      5.17 o 
   0  11   3       25.52       40.41      5.42 o 
   1  11   3       28.45       28.01      5.58 o 
   2  11   3        0.29        0.00      4.43 o 
   3  11   3      114.53      129.06      9.42 o 
   4  11   3       16.96       18.44      5.82 o 
   5  11   3       65.37       63.01      7.53 o 
   6  11   3        2.86        1.55      4.59 o 
  -7  12   3        0.10       -4.12      4.12 o 
  -6  12   3       11.41        1.95      5.30 o 
  -5  12   3       86.78       77.00      8.43 o 
  -4  12   3       54.78       66.54      8.62 o 
  -3  12   3      110.19      112.29      8.99 o 
  -2  12   3       20.12       34.27      5.67 o 
  -1  12   3       49.39       49.68      6.66 o 
   0  12   3       25.48       21.38      5.48 o 
   1  12   3       69.32       55.32      7.22 o 
   2  12   3      101.52      105.09      8.80 o 
   3  12   3       32.02       11.81      5.86 o 
   4  12   3       10.33       10.60      5.39 o 
   5  12   3       31.54       47.16      6.72 o 
   6  12   3       10.11        3.25      4.06 o 
  -6  13   3       11.49        9.42      4.71 o 
  -5  13   3       55.19       60.18      7.53 o 
  -4  13   3       45.36       48.28      7.41 o 
  -3  13   3       27.42       53.08      7.53 o 
  -2  13   3        0.20       -4.65      4.65 o 
  -1  13   3       38.51       24.48      6.10 o 
   0  13   3       18.94       15.55      5.55 o 
   1  13   3       38.63       48.68      6.94 o 
   2  13   3       75.74       85.05      8.46 o 
   3  13   3       69.43       67.88      8.37 o 
   4  13   3       17.96       15.89      6.01 o 
   5  13   3        5.38       -2.39      4.74 o 
  -6  14   3        2.27        1.12      3.87 o 
  -5  14   3      113.62      103.42      9.05 o 
  -4  14   3       25.50       37.99      6.26 o 
  -3  14   3       97.16       91.97      8.52 o 
  -2  14   3       17.45       11.96      6.23 o 
  -1  14   3       54.92       57.49      7.38 o 
   0  14   3      251.29      267.15     13.06 o 
   1  14   3       74.29       60.44      8.15 o 
   2  14   3      789.67      746.66     21.73 o 
   3  14   3      291.08      308.19     13.78 o 
   4  14   3      118.37      130.62      9.15 o 
   5  14   3        2.19        8.12      3.78 o 
  -5  15   3      186.03      188.87     10.17 o 
  -4  15   3        8.41       12.61      5.14 o 
  -3  15   3       30.66       19.58      5.89 o 
  -2  15   3      113.94      108.60      9.08 o 
  -1  15   3      165.49      161.70     10.79 o 
   0  15   3      442.48      479.70     17.30 o 
   1  15   3       38.04       51.75      6.72 o 
   2  15   3       35.75       21.57      6.26 o 
   3  15   3       51.13       70.26      7.07 o 
   4  15   3       85.33       87.60      7.22 o 
  -4  16   3        1.89        5.14      3.84 o 
  -3  16   3        0.29        5.14      3.93 o 
  -2  16   3        0.12       -2.26      4.55 o 
  -1  16   3       39.62       26.77      5.86 o 
   0  16   3      911.85      917.33     22.90 o 
   1  16   3        8.62        1.64      5.11 o 
   2  16   3        1.81        2.29      4.21 o 
   3  16   3        5.11        9.82      4.96 o 
  -3  17   3        2.17       -1.46      3.50 o 
  -2  17   3       12.91       10.32      4.74 o 
  -1  17   3        5.09       -1.02      4.62 o 
   0  17   3        1.84        3.78      4.18 o 
   1  17   3       68.95       66.67      6.79 o 
   2  17   3       22.50       16.70      4.52 o 
  -9   0   4        9.71       -3.07      5.05 o 
  -8   0   4        7.75        3.78      5.55 o 
  -7   0   4      148.18      142.55     10.42 o 
  -6   0   4      256.86      283.62     12.23 o 
  -5   0   4      366.59      356.50     11.90 o 
  -4   0   4       11.98        6.01      3.50 o 
  -3   0   4      554.98      544.67     11.24 o 
  -2   0   4       17.76       15.65      3.10 o 
  -1   0   4        6.29        5.92      2.88 o 
   0   0   4     1833.04     1760.65     17.65 o 
   1   0   4      280.62      283.35      7.86 o 
   2   0   4      918.14      949.37     15.46 o 
   3   0   4       26.00       37.46      4.62 o 
   4   0   4      265.00      263.01     10.89 o 
   5   0   4      292.27      281.86     12.54 o 
   6   0   4      239.41      250.84     13.25 o 
   7   0   4       53.62       41.12      6.57 o 
   8   0   4       24.05       27.61      5.08 o 
  -9   1   4       15.14       29.96      5.70 o 
  -8   1   4       10.89        5.64      5.48 o 
  -7   1   4        7.84       10.16      5.51 o 
  -6   1   4        5.83        2.73      4.77 o 
  -5   1   4        3.21        3.87      3.78 o 
  -4   1   4      258.59      265.86      9.28 o 
  -3   1   4       90.14       88.37      5.27 o 
  -2   1   4       54.34       56.51      4.00 o 
  -1   1   4      834.33      783.19     11.64 o 
   0   1   4     2137.86     2056.43     19.25 o 
   1   1   4      425.88      429.22      9.55 o 
   2   1   4       48.04       52.10      4.37 o 
   3   1   4       80.14       88.81      6.20 o 
   4   1   4       37.96       33.87      5.39 o 
   5   1   4      912.43      914.09     22.16 o 
   6   1   4       97.77       94.33      9.70 o 
   7   1   4        5.38        9.51      4.83 o 
   8   1   4        8.48       13.14      4.28 o 
  -9   2   4        2.19        5.64      4.31 o 
  -8   2   4       30.44       22.09      6.82 o 
  -7   2   4        7.32        5.17      4.86 o 
  -6   2   4      149.49      171.49     10.08 o 
  -5   2   4       45.27       49.40      5.39 o 
  -4   2   4      295.14      329.19     10.16 o 
  -3   2   4      110.93       98.96      5.33 o 
  -2   2   4      545.39      536.73     10.44 o 
  -1   2   4      366.09      309.05      7.68 o 
   0   2   4      430.02      403.01      8.93 o 
   1   2   4      319.54      310.19      8.36 o 
   2   2   4      199.52      205.51      7.88 o 
   3   2   4      977.94      958.58     17.98 o 
   4   2   4       24.75       24.51      5.02 o 
   5   2   4      132.69      133.39      9.46 o 
   6   2   4       33.38       22.50      6.38 o 
   7   2   4      498.92      503.99     18.06 o 
   8   2   4        8.21        3.07      4.06 o 
  -9   3   4      137.55      107.60      8.99 o 
  -8   3   4        1.37       -0.25      5.39 o 
  -7   3   4       34.40       29.56      6.66 o 
  -6   3   4        0.10       -0.46      4.21 o 
  -5   3   4      657.87      661.23     16.47 o 
  -4   3   4     2851.69     2824.34     29.88 o 
  -3   3   4       83.84       87.18      5.43 o 
  -2   3   4      467.90      402.83      9.40 o 
  -1   3   4        0.79        3.78      2.91 o 
   0   3   4      215.59      176.05      6.40 o 
   1   3   4      110.85      109.20      5.49 o 
   2   3   4     1492.79     1516.66     20.45 o 
   3   3   4        1.90        0.19      3.56 o 
   4   3   4        5.86       -2.54      4.40 o 
   5   3   4        2.68       -3.59      4.77 o 
   6   3   4        0.03       -2.91      4.80 o 
   7   3   4     1006.75      969.52     24.10 o 
   8   3   4       28.57       30.80      5.30 o 
  -9   4   4        6.93        0.87      4.74 o 
  -8   4   4        6.53       17.91      5.70 o 
  -7   4   4       14.37       20.14      6.13 o 
  -6   4   4        0.20       15.68      4.62 o 
  -5   4   4      191.19      204.90      9.93 o 
  -4   4   4     1844.70     1762.38     24.32 o 
  -3   4   4        3.49        9.45      3.13 o 
  -2   4   4      256.62      224.22      7.55 o 
  -1   4   4       54.63       61.47      4.34 o 
   0   4   4        8.78        7.65      2.73 o 
   1   4   4       59.45       40.33      4.28 o 
   2   4   4     2486.95     2696.66     28.54 o 
   3   4   4      534.16      602.37     15.15 o 
   4   4   4       28.37       44.16      5.95 o 
   5   4   4       13.46       12.80      5.02 o 
   6   4   4      214.98      250.25     12.94 o 
   7   4   4      343.65      328.85     14.31 o 
   8   4   4       19.03       22.53      4.49 o 
  -8   5   4      143.30      151.50     10.82 o 
  -7   5   4       46.81       45.65      7.47 o 
  -6   5   4       47.06       48.16      6.63 o 
  -5   5   4      834.63      825.53     19.38 o 
  -4   5   4     2487.24     2470.36     29.79 o 
  -3   5   4     1306.55     1444.63     20.63 o 
  -2   5   4       32.86       38.21      4.09 o 
  -1   5   4        4.35       -0.74      2.79 o 
   0   5   4       42.95       41.44      4.09 o 
   1   5   4     4007.92     4225.16     34.64 o 
   2   5   4        9.76        1.08      4.03 o 
   3   5   4       43.25       31.80      4.93 o 
   4   5   4        1.47        5.98      4.18 o 
   5   5   4        0.33       -3.25      4.86 o 
   6   5   4       70.65       59.38      7.59 o 
   7   5   4        9.51        6.44      4.99 o 
  -9   6   4        0.98        0.22      4.43 o 
  -8   6   4      411.27      419.89     16.90 o 
  -7   6   4        4.95        5.95      4.68 o 
  -6   6   4      451.84      434.28     16.06 o 
  -5   6   4      454.48      465.62     15.38 o 
  -4   6   4        4.54       -2.39      3.72 o 
  -3   6   4     1439.35     1504.02     22.08 o 
  -2   6   4       60.14       61.74      4.96 o 
  -1   6   4       35.40       33.13      4.09 o 
   0   6   4      219.98      213.76      8.13 o 
   1   6   4      274.88      306.26      9.87 o 
   2   6   4       41.07       40.53      5.11 o 
   3   6   4       90.83      113.15      7.87 o 
   4   6   4      183.02      197.48     10.45 o 
   5   6   4       21.33       18.78      5.79 o 
   6   6   4      348.63      328.81     15.00 o 
   7   6   4        1.76        7.31      4.96 o 
  -8   7   4       35.00       27.98      6.14 o 
  -7   7   4        3.60       11.87      5.58 o 
  -6   7   4        0.01       11.00      4.89 o 
  -5   7   4        1.20        3.31      4.09 o 
  -4   7   4       34.27       38.52      5.21 o 
  -3   7   4      125.96      127.57      7.41 o 
  -2   7   4      384.39      374.21     11.25 o 
  -1   7   4       71.78       73.09      5.39 o 
   0   7   4       71.69       63.02      5.15 o 
   1   7   4        9.53        8.89      3.28 o 
   2   7   4      171.12      187.69      8.75 o 
   3   7   4      334.96      369.86     13.44 o 
   4   7   4        5.64        7.19      4.83 o 
   5   7   4       37.87       27.98      6.41 o 
   6   7   4      244.93      213.44     12.22 o 
   7   7   4       14.01       17.85      4.59 o 
  -8   8   4        0.31       -4.15      4.15 o 
  -7   8   4      335.95      347.04     15.30 o 
  -6   8   4      364.70      335.90     15.00 o 
  -5   8   4       30.03       34.33      6.07 o 
  -4   8   4       19.64       20.91      5.05 o 
  -3   8   4      101.39      108.54      7.25 o 
  -2   8   4      144.00      173.18      8.25 o 
  -1   8   4       33.76       33.06      4.71 o 
   0   8   4        0.00       -0.37      3.22 o 
   1   8   4      133.80      136.75      7.85 o 
   2   8   4       70.90       66.83      6.39 o 
   3   8   4       37.89       24.79      6.07 o 
   4   8   4        3.96       -1.61      4.86 o 
   5   8   4        0.55       -3.44      4.62 o 
   6   8   4        1.30       -5.33      5.33 o 
   7   8   4        2.81        6.07      4.21 o 
  -8   9   4        2.52        5.79      4.71 o 
  -7   9   4      154.67      131.95     10.48 o 
  -6   9   4      901.69      846.73     23.39 o 
  -5   9   4       45.48       56.49      6.88 o 
  -4   9   4        1.91        3.84      4.31 o 
  -3   9   4      117.35      114.69      8.09 o 
  -2   9   4       38.53       31.61      4.80 o 
  -1   9   4      425.74      416.07     13.27 o 
   0   9   4      232.71      219.20      9.96 o 
   1   9   4      135.37      132.69      8.28 o 
   2   9   4       80.19       81.09      7.50 o 
   3   9   4       10.68       12.52      4.99 o 
   4   9   4       12.96       18.31      5.82 o 
   5   9   4        0.01       -0.87      4.65 o 
   6   9   4        1.49       -4.46      4.46 o 
  -7  10   4       62.57       54.52      7.31 o 
  -6  10   4       69.58       60.81      8.24 o 
  -5  10   4        0.01       10.84      4.86 o 
  -4  10   4       10.75        8.83      5.21 o 
  -3  10   4        3.54       -4.15      4.15 o 
  -2  10   4       38.77       20.51      4.90 o 
  -1  10   4      287.53      304.32     12.14 o 
   0  10   4        0.00       -0.87      3.87 o 
   1  10   4       58.23       54.73      6.54 o 
   2  10   4        2.00       -4.21      4.21 o 
   3  10   4       79.14       83.87      7.90 o 
   4  10   4        4.52       -4.86      4.86 o 
   5  10   4       27.51       26.65      6.20 o 
   6  10   4        0.50       -2.85      4.62 o 
  -7  11   4       39.50       24.67      6.14 o 
  -6  11   4       24.33       13.91      5.76 o 
  -5  11   4        2.85        1.77      4.46 o 
  -4  11   4       89.75      102.82      8.65 o 
  -3  11   4       69.40       72.22      7.53 o 
  -2  11   4       86.80       88.71      7.78 o 
  -1  11   4       96.10      104.65      8.43 o 
   0  11   4       25.47       34.46      5.70 o 
   1  11   4      201.24      187.24     10.83 o 
   2  11   4       94.11      101.36      9.14 o 
   3  11   4      116.23      119.92      9.64 o 
   4  11   4      167.00      146.41     10.67 o 
   5  11   4       70.64       67.32      7.19 o 
   6  11   4       14.05       33.93      5.17 o 
  -7  12   4       34.42       27.89      5.48 o 
  -6  12   4       23.51        7.31      5.36 o 
  -5  12   4       38.46       47.26      7.10 o 
  -4  12   4       62.62       52.19      7.35 o 
  -3  12   4       49.98       36.48      7.38 o 
  -2  12   4       10.69       14.38      5.17 o 
  -1  12   4      106.55      128.75      9.21 o 
   0  12   4        5.77       12.61      4.68 o 
   1  12   4        4.93        4.37      4.68 o 
   2  12   4       47.39       52.53      7.10 o 
   3  12   4      378.22      393.31     16.02 o 
   4  12   4        4.28       13.69      5.30 o 
   5  12   4        7.02        7.22      4.65 o 
  -6  13   4        0.07        3.35      4.09 o 
  -5  13   4       11.24       22.71      6.04 o 
  -4  13   4       25.67       31.39      6.41 o 
  -3  13   4       35.69       34.74      6.26 o 
  -2  13   4       69.95       52.44      7.62 o 
  -1  13   4        8.64        1.12      5.02 o 
   0  13   4       99.22      117.89      9.42 o 
   1  13   4       28.37       22.62      6.26 o 
   2  13   4      158.96      166.96     11.04 o 
   3  13   4      388.18      397.34     16.18 o 
   4  13   4        2.02       -0.99      4.93 o 
   5  13   4       20.79       27.17      5.11 o 
  -6  14   4       30.20       25.81      5.24 o 
  -5  14   4       20.33       15.96      5.45 o 
  -4  14   4       33.24       25.22      5.76 o 
  -3  14   4       75.43       71.78      7.75 o 
  -2  14   4       87.67       85.55      8.56 o 
  -1  14   4        0.07        7.78      5.20 o 
   0  14   4       36.59       47.41      6.94 o 
   1  14   4       33.66       24.91      6.32 o 
   2  14   4      443.79      504.50     17.52 o 
   3  14   4      231.50      245.32     12.19 o 
   4  14   4        8.82       10.56      4.77 o 
  -5  15   4        3.68        3.69      4.12 o 
  -4  15   4       13.52       11.77      5.48 o 
  -3  15   4       94.60       78.83      8.12 o 
  -2  15   4       35.66       45.80      7.07 o 
  -1  15   4        1.11       -1.12      4.99 o 
   0  15   4      268.05      277.18     13.56 o 
   1  15   4       19.22       15.46      5.45 o 
   2  15   4       42.71       43.11      6.20 o 
   3  15   4       10.98        4.55      4.37 o 
  -4  16   4        3.86        1.27      4.12 o 
  -3  16   4       38.51       35.82      5.39 o 
  -2  16   4        0.26        5.48      4.37 o 
  -1  16   4        3.90        8.24      4.83 o 
   0  16   4       77.62       87.28      7.81 o 
   1  16   4      144.91      156.26      9.74 o 
   2  16   4       14.00       11.65      4.55 o 
  -3  17   4        3.70       12.76      4.00 o 
  -2  17   4        4.36        1.67      3.72 o 
  -1  17   4        1.69        6.20      3.84 o 
   0  17   4      281.96      305.12     12.29 o 
   1  17   4       13.34        7.99      4.24 o 
  -9   1   5        6.73       12.18      5.14 o 
  -8   1   5        7.39       25.84      6.13 o 
  -7   1   5       12.53       19.21      5.92 o 
  -6   1   5        1.31       -4.00      4.00 o 
  -5   1   5      936.94      919.96     19.74 o 
  -4   1   5      247.59      235.66      9.37 o 
  -3   1   5      117.02      118.18      6.23 o 
  -2   1   5      395.30      351.46      9.39 o 
  -1   1   5     1106.87     1110.74     15.78 o 
   0   1   5     2788.65     2955.03     26.34 o 
   1   1   5      697.58      685.91     13.59 o 
   2   1   5       52.94       65.12      4.87 o 
   3   1   5        0.33        4.49      4.28 o 
   4   1   5      302.31      300.76     12.60 o 
   5   1   5     1220.86     1275.89     27.22 o 
   6   1   5       14.13       15.49      6.26 o 
   7   1   5      176.51      196.61     11.07 o 
  -9   2   5       44.77       39.73      6.79 o 
  -8   2   5        5.21        4.15      5.64 o 
  -7   2   5        0.09        2.35      5.11 o 
  -6   2   5      140.26      149.21      9.74 o 
  -5   2   5      465.16      480.34     14.64 o 
  -4   2   5       21.23       15.34      4.09 o 
  -3   2   5        5.39       -2.91      2.91 o 
  -2   2   5        4.78        4.86      3.19 o 
  -1   2   5       39.41       37.34      4.00 o 
   0   2   5        4.01        6.29      2.94 o 
   1   2   5     1071.47     1064.43     17.07 o 
   2   2   5        0.03       -2.97      2.97 o 
   3   2   5        1.86        7.93      3.66 o 
   4   2   5        3.20       -0.93      3.87 o 
   5   2   5      531.40      548.26     18.06 o 
   6   2   5      554.14      560.91     18.93 o 
   7   2   5       42.10       53.89      6.26 o 
  -9   3   5       13.24       24.04      5.30 o 
  -8   3   5       14.78       21.19      6.01 o 
  -7   3   5       12.26       19.55      5.64 o 
  -6   3   5       26.45       30.37      6.10 o 
  -5   3   5       54.92       59.88      6.45 o 
  -4   3   5       35.22       32.75      4.87 o 
  -3   3   5      198.39      213.15      8.29 o 
  -2   3   5       31.65       28.60      4.03 o 
  -1   3   5      325.78      303.47      8.98 o 
   0   3   5      110.59      124.69      6.20 o 
   1   3   5      561.67      644.07     13.66 o 
   2   3   5      317.99      333.47     10.90 o 
   3   3   5       52.55       60.68      5.98 o 
   4   3   5      649.53      682.63     18.82 o 
   5   3   5       29.41       31.36      6.63 o 
   6   3   5       34.88       40.96      6.97 o 
   7   3   5       50.47       50.58      6.51 o 
  -9   4   5        2.76       10.53      4.37 o 
  -8   4   5        9.81       18.06      5.58 o 
  -7   4   5       17.72       25.03      5.92 o 
  -6   4   5       11.26       30.80      6.01 o 
  -5   4   5      331.13      359.84     13.04 o 
  -4   4   5      898.30      886.31     18.34 o 
  -3   4   5        0.01       -1.27      3.04 o 
  -2   4   5      457.77      415.96     11.01 o 
  -1   4   5        1.24       -0.77      2.63 o 
   0   4   5      234.68      245.41      8.63 o 
   1   4   5      420.69      461.41     12.22 o 
   2   4   5        6.71       -3.38      3.38 o 
   3   4   5      224.17      210.27     10.15 o 
   4   4   5       79.51       67.17      7.59 o 
   5   4   5       14.88       18.84      5.61 o 
   6   4   5       88.70       73.59      8.49 o 
   7   4   5      168.77      163.14     10.08 o 
  -8   5   5       31.17       28.94      6.51 o 
  -7   5   5        3.85       -4.24      5.14 o 
  -6   5   5       40.14       28.94      6.48 o 
  -5   5   5      221.49      222.43     11.11 o 
  -4   5   5     1343.17     1381.53     23.80 o 
  -3   5   5      175.38      180.48      8.41 o 
  -2   5   5       19.30       22.09      4.03 o 
  -1   5   5       60.20       54.71      4.96 o 
   0   5   5       24.50       24.11      3.84 o 
   1   5   5        0.75       11.62      3.31 o 
   2   5   5      309.32      293.35     11.18 o 
   3   5   5      151.84      179.12      9.95 o 
   4   5   5        0.18        1.55      4.65 o 
   5   5   5        2.08       -0.59      4.71 o 
   6   5   5        0.27       -1.61      4.96 o 
   7   5   5       96.87      100.91      7.84 o 
  -8   6   5       40.70       32.60      6.57 o 
  -7   6   5        3.16       -1.83      4.89 o 
  -6   6   5       74.07       55.36      7.87 o 
  -5   6   5        4.32       -4.03      4.03 o 
  -4   6   5      189.77      194.44      9.65 o 
  -3   6   5      490.15      538.44     14.27 o 
  -2   6   5      166.65      174.24      8.10 o 
  -1   6   5        3.58        5.48      2.91 o 
   0   6   5        1.95        5.36      3.41 o 
   1   6   5      444.41      432.99     12.90 o 
   2   6   5       39.89       49.71      6.01 o 
   3   6   5      106.25      103.89      8.03 o 
   4   6   5      106.18       98.46      8.34 o 
   5   6   5        0.00       -0.59      4.74 o 
   6   6   5       76.21       84.49      8.40 o 
   7   6   5      104.34       84.42      7.19 o 
  -8   7   5       63.14       62.14      7.41 o 
  -7   7   5       17.32       19.98      6.38 o 
  -6   7   5     1308.67     1249.98     27.83 o 
  -5   7   5      304.52      317.76     13.66 o 
  -4   7   5        3.33       13.66      4.59 o 
  -3   7   5       10.31       17.81      4.21 o 
  -2   7   5       61.61       64.62      6.17 o 
  -1   7   5      141.23      162.75      8.00 o 
   0   7   5      250.91      241.99      9.81 o 
   1   7   5      111.92      132.92      7.91 o 
   2   7   5      259.91      255.26     11.14 o 
   3   7   5       20.56       51.62      6.10 o 
   4   7   5        0.13        8.80      4.68 o 
   5   7   5       59.34       50.52      7.34 o 
   6   7   5      110.51      103.11      8.96 o 
   7   7   5       71.44       53.68      6.04 o 
  -8   8   5        2.09        8.21      4.24 o 
  -7   8   5       53.84       67.28      8.06 o 
  -6   8   5     1982.91     1957.03     35.24 o 
  -5   8   5        8.43       -5.48      5.48 o 
  -4   8   5       68.47       71.16      7.38 o 
  -3   8   5       57.59       63.88      6.48 o 
  -2   8   5        8.45        8.95      3.66 o 
  -1   8   5     1801.79     1682.28     26.10 o 
   0   8   5       51.31       74.53      6.26 o 
   1   8   5      136.42      140.59      8.68 o 
   2   8   5        1.71       13.48      4.37 o 
   3   8   5       13.11       15.77      5.17 o 
   4   8   5       73.63       70.11      8.00 o 
   5   8   5        1.85        0.46      5.02 o 
   6   8   5        1.97        0.03      4.12 o 
  -8   9   5       51.00       45.43      6.32 o 
  -7   9   5        4.01       -4.43      4.43 o 
  -6   9   5       37.27       30.74      6.69 o 
  -5   9   5       19.22       12.21      5.92 o 
  -4   9   5       52.16       49.03      6.91 o 
  -3   9   5        6.01       12.05      4.71 o 
  -2   9   5        0.32       10.84      4.34 o 
  -1   9   5     1110.63     1125.09     22.47 o 
   0   9   5        7.29       13.29      4.28 o 
   1   9   5      436.88      447.89     14.98 o 
   2   9   5       37.92       31.73      6.51 o 
   3   9   5       24.51       15.77      5.30 o 
   4   9   5      108.89       93.41      8.71 o 
   5   9   5       12.20       11.18      5.02 o 
   6   9   5       61.55       63.19      7.16 o 
  -7  10   5       23.22       17.79      6.35 o 
  -6  10   5       37.08       42.39      7.16 o 
  -5  10   5       13.73       15.55      5.27 o 
  -4  10   5        8.46        4.40      4.96 o 
  -3  10   5        8.35        8.61      4.37 o 
  -2  10   5        0.20       -0.96      4.55 o 
  -1  10   5        0.54       -4.52      4.52 o 
   0  10   5      719.68      713.68     19.20 o 
   1  10   5      474.75      492.15     16.47 o 
   2  10   5       66.39       79.62      7.66 o 
   3  10   5       95.48      102.05      9.02 o 
   4  10   5      505.05      442.22     17.00 o 
   5  10   5       17.39        3.63      4.59 o 
   6  10   5        3.31       -0.62      3.59 o 
  -7  11   5        6.53       24.75      5.05 o 
  -6  11   5       16.60       20.54      5.39 o 
  -5  11   5       39.27       27.42      6.57 o 
  -4  11   5       91.97       89.18      8.87 o 
  -3  11   5       53.84       56.50      7.00 o 
  -2  11   5       59.03       71.47      7.19 o 
  -1  11   5       43.01       37.43      6.29 o 
   0  11   5      282.91      283.10     13.03 o 
   1  11   5       28.65       24.57      5.89 o 
   2  11   5        0.21       13.63      5.55 o 
   3  11   5        1.60        6.78      4.99 o 
   4  11   5       19.73       18.78      5.79 o 
   5  11   5        3.61       -4.28      4.28 o 
  -7  12   5        4.94        7.00      4.09 o 
  -6  12   5       12.52       16.48      6.07 o 
  -5  12   5      138.05      115.50     10.11 o 
  -4  12   5       28.55       35.39      7.06 o 
  -3  12   5      134.92      115.53      9.80 o 
  -2  12   5      107.50       97.19      8.43 o 
  -1  12   5        5.00       -5.33      5.33 o 
   0  12   5      133.10      133.36      9.61 o 
   1  12   5      509.35      504.01     17.81 o 
   2  12   5      777.53      841.29     22.75 o 
   3  12   5       21.38       34.36      6.94 o 
   4  12   5        0.08        4.71      4.46 o 
   5  12   5       39.32       43.42      5.45 o 
  -6  13   5       15.74       25.62      4.90 o 
  -5  13   5       20.40       19.71      5.67 o 
  -4  13   5       30.47        6.63      6.01 o 
  -3  13   5       20.93       11.74      5.61 o 
  -2  13   5       10.91       28.88      5.55 o 
  -1  13   5        0.64       -1.73      4.43 o 
   0  13   5        0.11        2.88      4.59 o 
   1  13   5       10.63       17.13      5.95 o 
   2  13   5      291.19      322.56     14.43 o 
   3  13   5      175.97      172.22     10.64 o 
   4  13   5        3.23        4.31      4.40 o 
  -5  14   5        4.22       12.70      4.43 o 
  -4  14   5        1.39        2.35      4.49 o 
  -3  14   5      105.39       73.66      8.15 o 
  -2  14   5       37.83       47.72      6.97 o 
  -1  14   5        1.62       -5.17      5.17 o 
   0  14   5       15.11       12.52      6.20 o 
   1  14   5        0.95       -2.57      5.11 o 
   2  14   5        0.38        2.91      4.31 o 
   3  14   5      229.55      218.15     11.45 o 
  -5  15   5       37.35       36.07      5.24 o 
  -4  15   5        2.17        7.34      4.31 o 
  -3  15   5        7.19       13.17      5.42 o 
  -2  15   5        3.62       14.19      5.08 o 
  -1  15   5        4.51       12.49      4.46 o 
   0  15   5      132.31      113.98      9.30 o 
   1  15   5       36.70       43.44      6.14 o 
   2  15   5       14.04       10.13      4.59 o 
   3  15   5       30.09       22.22      4.90 o 
  -3  16   5        5.41       10.53      4.12 o 
  -2  16   5       63.61       48.16      6.07 o 
  -1  16   5        8.10       10.22      4.46 o 
   0  16   5       89.76       75.64      7.44 o 
   1  16   5        3.01        3.93      4.34 o 
  -9   0   6        7.43        6.23      4.74 o 
  -8   0   6       49.85       47.45      7.93 o 
  -7   0   6       43.09       50.70      7.22 o 
  -6   0   6       37.96       39.35      6.51 o 
  -5   0   6      231.00      264.77     11.57 o 
  -4   0   6        8.65       16.20      3.97 o 
  -3   0   6       99.03       91.93      6.39 o 
  -2   0   6     1264.61     1283.15     19.56 o 
  -1   0   6     2212.22     2353.05     26.02 o 
   0   0   6       66.23       50.87      4.96 o 
   1   0   6      450.18      386.13     11.66 o 
   2   0   6      620.78      689.21     16.59 o 
   3   0   6       77.20       97.05      7.56 o 
   4   0   6      370.07      367.75     15.00 o 
   5   0   6     3243.96     3416.03     46.12 o 
   6   0   6       36.03       41.83      6.60 o 
   7   0   6        0.58        2.60      4.28 o 
  -9   1   6        0.76        0.00      4.34 o 
  -8   1   6       48.74       49.74      8.27 o 
  -7   1   6      273.97      255.99     13.65 o 
  -6   1   6      309.49      358.90     14.90 o 
  -5   1   6        4.59       15.77      4.65 o 
  -4   1   6      171.68      166.57      8.44 o 
  -3   1   6       58.48       66.27      5.95 o 
  -2   1   6      152.01      138.19      6.82 o 
  -1   1   6       59.12       41.22      4.71 o 
   0   1   6      707.59      750.46     15.05 o 
   1   1   6       22.77       27.61      4.49 o 
   2   1   6        0.46       -3.10      3.10 o 
   3   1   6      446.15      443.95     14.85 o 
   4   1   6      553.24      562.48     18.31 o 
   5   1   6     1110.41     1110.64     26.45 o 
   6   1   6       62.69       64.96      7.56 o 
   7   1   6       16.20        8.80      4.46 o 
  -9   2   6        0.91        2.29      4.09 o 
  -8   2   6       42.15       61.36      7.72 o 
  -7   2   6       11.85        1.80      5.33 o 
  -6   2   6      240.63      251.08     12.85 o 
  -5   2   6       74.41       68.35      7.28 o 
  -4   2   6       67.21       71.41      6.48 o 
  -3   2   6      156.99      169.98      8.19 o 
  -2   2   6      368.07      369.97     10.91 o 
  -1   2   6       34.76       24.23      4.31 o 
   0   2   6     1824.26     1978.81     24.86 o 
   1   2   6      102.22      148.51      7.53 o 
   2   2   6       44.85       50.08      5.86 o 
   3   2   6      200.55      206.54     10.55 o 
   4   2   6        1.34        9.54      5.08 o 
   5   2   6       79.94       94.78      8.77 o 
   6   2   6        0.63       -5.20      5.20 o 
   7   2   6       23.94       23.95      5.27 o 
  -9   3   6        9.61       23.02      4.99 o 
  -8   3   6       16.89       13.29      5.89 o 
  -7   3   6      101.29      121.49      9.61 o 
  -6   3   6       15.89       18.62      5.64 o 
  -5   3   6      343.48      350.48     13.63 o 
  -4   3   6        0.21        0.00      3.41 o 
  -3   3   6        4.33       -3.10      3.10 o 
  -2   3   6      498.34      573.41     13.72 o 
  -1   3   6      449.29      450.59     12.13 o 
   0   3   6        0.56        7.13      3.41 o 
   1   3   6        0.82        1.43      3.19 o 
   2   3   6       43.88       51.81      5.67 o 
   3   3   6      190.87      186.52     10.33 o 
   4   3   6       18.64       16.33      5.58 o 
   5   3   6      160.34      144.45     10.42 o 
   6   3   6       70.66       62.89      7.90 o 
   7   3   6       55.06       44.78      5.36 o 
  -9   4   6        0.21        1.77      4.06 o 
  -8   4   6        0.01       -5.61      5.61 o 
  -7   4   6       20.00       26.18      5.82 o 
  -6   4   6       14.07       26.86      5.58 o 
  -5   4   6      226.16      256.18     11.85 o 
  -4   4   6       10.67        0.81      4.03 o 
  -3   4   6       81.10       83.70      6.26 o 
  -2   4   6      165.45      149.54      7.79 o 
  -1   4   6        5.90        6.78      3.62 o 
   0   4   6       86.38       94.49      6.39 o 
   1   4   6       25.67       27.27      4.52 o 
   2   4   6       49.48       58.76      6.35 o 
   3   4   6      649.03      621.33     18.20 o 
   4   4   6       20.96       24.20      6.88 o 
   5   4   6       42.83       40.01      7.16 o 
   6   4   6      205.31      170.52     10.48 o 
  -8   5   6       13.89        7.84      5.21 o 
  -7   5   6       45.63       41.49      7.22 o 
  -6   5   6      193.09      192.74     11.82 o 
  -5   5   6       64.08       56.81      7.44 o 
  -4   5   6      181.80      191.94     10.02 o 
  -3   5   6        0.12       -3.66      3.66 o 
  -2   5   6      164.12      126.43      7.48 o 
  -1   5   6        1.87       -3.01      3.01 o 
   0   5   6       46.74       51.63      5.39 o 
   1   5   6      308.07      334.72     11.95 o 
   2   5   6       26.58       21.60      4.90 o 
   3   5   6      263.99      234.36     12.10 o 
   4   5   6       33.37       29.22      6.48 o 
   5   5   6       12.76       -4.83      5.61 o 
   6   5   6        1.30        7.25      4.28 o 
  -8   6   6       19.92       33.90      6.01 o 
  -7   6   6        0.00       -5.36      5.36 o 
  -6   6   6      214.40      220.53     12.66 o 
  -5   6   6       31.62       24.11      6.01 o 
  -4   6   6       27.04       32.63      5.79 o 
  -3   6   6       87.76      107.38      7.78 o 
  -2   6   6       24.52       25.75      4.90 o 
  -1   6   6      344.52      365.32     12.30 o 
   0   6   6       80.92       78.67      6.23 o 
   1   6   6       17.65       15.93      4.96 o 
   2   6   6      318.65      341.55     13.32 o 
   3   6   6        1.42       -4.24      4.24 o 
   4   6   6       49.98       56.62      7.22 o 
   5   6   6        6.24        8.67      5.11 o 
   6   6   6        8.73        1.30      4.59 o 
  -8   7   6       15.62       22.31      5.70 o 
  -7   7   6      210.85      211.34     12.32 o 
  -6   7   6      384.30      395.00     16.58 o 
  -5   7   6       70.58       76.18      8.12 o 
  -4   7   6       28.33       26.93      5.64 o 
  -3   7   6       34.42       32.88      5.52 o 
  -2   7   6       11.45        7.47      4.09 o 
  -1   7   6        1.94       12.14      4.24 o 
   0   7   6      405.65      403.64     13.79 o 
   1   7   6      358.45      345.75     13.51 o 
   2   7   6       52.09       52.06      6.63 o 
   3   7   6       10.94        9.23      5.58 o 
   4   7   6      116.59      111.33      9.30 o 
   5   7   6        0.11        6.44      4.40 o 
   6   7   6        0.70       -3.69      3.69 o 
  -8   8   6       23.05       18.93      5.30 o 
  -7   8   6      136.52      117.70     10.33 o 
  -6   8   6        0.63        4.77      4.77 o 
  -5   8   6      140.78      147.19     10.23 o 
  -4   8   6       15.85       16.20      5.24 o 
  -3   8   6        9.73       10.47      4.68 o 
  -2   8   6        0.52        5.86      4.24 o 
  -1   8   6        2.12        0.87      3.66 o 
   0   8   6      162.30      162.23      9.49 o 
   1   8   6       10.68       11.96      5.05 o 
   2   8   6       21.36       17.01      5.52 o 
   3   8   6       31.26       34.74      6.38 o 
   4   8   6      231.72      212.49     12.60 o 
   5   8   6       55.42       40.72      6.94 o 
   6   8   6        0.28       -2.82      3.38 o 
  -7   9   6       72.62       47.20      7.13 o 
  -6   9   6       11.57        5.48      5.36 o 
  -5   9   6      102.60       97.68      9.08 o 
  -4   9   6       47.79       38.02      6.17 o 
  -3   9   6        0.79       -3.87      3.87 o 
  -2   9   6       38.69       43.23      6.17 o 
  -1   9   6      157.10      147.40      9.55 o 
   0   9   6      214.62      195.63     10.86 o 
   1   9   6      157.00      165.26     10.36 o 
   2   9   6       35.77       37.40      6.88 o 
   3   9   6       10.61       22.77      5.17 o 
   4   9   6      244.76      201.65     11.91 o 
   5   9   6        2.17        5.20      4.28 o 
  -7  10   6       49.82       50.27      6.97 o 
  -6  10   6       88.12       70.43      8.09 o 
  -5  10   6       37.57       26.53      7.10 o 
  -4  10   6       16.24       25.84      5.89 o 
  -3  10   6        2.34       10.35      5.08 o 
  -2  10   6        1.48        1.58      4.77 o 
  -1  10   6      227.61      244.07     12.10 o 
   0  10   6       90.23      106.42      8.34 o 
   1  10   6      450.55      467.15     16.99 o 
   2  10   6        8.48        8.55      4.90 o 
   3  10   6       15.21       18.50      5.86 o 
   4  10   6       15.07        4.59      5.14 o 
   5  10   6        8.54        6.69      4.49 o 
  -7  11   6        0.28       -4.00      4.00 o 
  -6  11   6        9.48       -5.33      5.33 o 
  -5  11   6       31.06       44.62      6.88 o 
  -4  11   6      102.06       81.22      8.46 o 
  -3  11   6      115.61      102.12      9.36 o 
  -2  11   6      119.91      132.57      9.95 o 
  -1  11   6      191.89      197.14     11.60 o 
   0  11   6       68.39       74.35      8.12 o 
   1  11   6      690.08      688.25     20.53 o 
   2  11   6        9.89        9.95      5.76 o 
   3  11   6       58.75       59.35      7.62 o 
   4  11   6        3.26        2.94      4.80 o 
   5  11   6       48.09       39.11      5.02 o 
  -6  12   6        2.74       13.04      4.59 o 
  -5  12   6       70.09       70.91      8.06 o 
  -4  12   6       37.95       38.98      6.79 o 
  -3  12   6      329.02      300.56     14.75 o 
  -2  12   6       30.52       45.02      6.66 o 
  -1  12   6       19.36       23.21      5.95 o 
   0  12   6      540.21      555.98     18.65 o 
   1  12   6      176.00      184.50     11.29 o 
   2  12   6       45.71       35.36      7.16 o 
   3  12   6        0.05       -2.66      4.34 o 
   4  12   6       54.80       54.11      6.38 o 
  -6  13   6        0.99       -4.06      4.06 o 
  -5  13   6       56.47       50.55      6.88 o 
  -4  13   6       12.91        8.46      5.55 o 
  -3  13   6       50.40       49.24      7.13 o 
  -2  13   6       19.44       29.31      6.13 o 
  -1  13   6       40.77       51.29      7.38 o 
   0  13   6       38.90       27.11      6.57 o 
   1  13   6       18.51       29.81      5.98 o 
   2  13   6        6.65       13.88      5.61 o 
   3  13   6        4.01       14.62      4.77 o 
  -5  14   6        4.12       -0.65      3.69 o 
  -4  14   6        0.57        3.50      3.97 o 
  -3  14   6        1.38       -2.63      4.59 o 
  -2  14   6        0.45        4.09      4.65 o 
  -1  14   6       36.58       23.83      6.57 o 
   0  14   6       64.92       65.61      7.78 o 
   1  14   6       24.25       20.73      5.73 o 
   2  14   6      381.07      364.65     13.85 o 
   3  14   6       24.61       20.17      4.86 o 
  -4  15   6       29.68       31.08      4.96 o 
  -3  15   6       64.35       59.01      6.38 o 
  -2  15   6        0.00       -3.01      4.12 o 
  -1  15   6       14.43       23.24      5.64 o 
   0  15   6        7.12        3.47      4.49 o 
   1  15   6        5.97       13.85      4.65 o 
   2  15   6       43.05       40.13      5.55 o 
  -2  16   6       17.63       17.13      4.52 o 
  -1  16   6        1.65        5.33      4.03 o 
   0  16   6        8.67       13.45      4.24 o 
  -9   1   7        0.00       -4.28      4.28 o 
  -8   1   7        0.09        9.54      5.05 o 
  -7   1   7      223.99      232.70     13.18 o 
  -6   1   7       92.61       90.30      9.08 o 
  -5   1   7        1.01       -4.31      4.31 o 
  -4   1   7        1.67        2.57      3.69 o 
  -3   1   7      505.10      536.74     14.96 o 
  -2   1   7      379.49      392.58     12.30 o 
  -1   1   7      276.94      317.23     11.02 o 
   0   1   7       64.08       61.25      5.83 o 
   1   1   7       94.29       80.82      6.88 o 
   2   1   7      272.87      241.68     11.27 o 
   3   1   7        2.05        9.33      4.68 o 
   4   1   7      782.83      823.71     22.57 o 
   5   1   7      157.92      164.11     10.79 o 
   6   1   7        0.01        0.12      4.31 o 
  -9   2   7       17.46       15.24      5.52 o 
  -8   2   7       25.13       21.94      6.01 o 
  -7   2   7       29.37       20.14      7.22 o 
  -6   2   7       45.07       51.69      7.38 o 
  -5   2   7        0.48        3.93      4.71 o 
  -4   2   7        0.13       16.79      4.34 o 
  -3   2   7       73.13       64.10      5.92 o 
  -2   2   7      967.29      982.17     19.44 o 
  -1   2   7      928.16      978.45     19.18 o 
   0   2   7       16.19       19.83      4.34 o 
   1   2   7      240.06      266.31     11.23 o 
   2   2   7      336.30      298.10     12.39 o 
   3   2   7     1767.92     1804.43     31.86 o 
   4   2   7      179.26      195.11     11.20 o 
   5   2   7       84.78       79.88      8.59 o 
   6   2   7        7.88       -4.55      4.55 o 
  -8   3   7        0.55       -5.42      5.42 o 
  -7   3   7        4.51        9.14      5.24 o 
  -6   3   7      204.20      223.28     12.81 o 
  -5   3   7      123.55      144.51      9.64 o 
  -4   3   7      232.38      254.43     11.36 o 
  -3   3   7       95.55      103.02      7.29 o 
  -2   3   7        2.86       -2.23      3.81 o 
  -1   3   7        3.98        7.87      3.75 o 
   0   3   7      144.22      134.16      8.19 o 
   1   3   7        3.04       -2.11      3.62 o 
   2   3   7       20.04       34.70      5.70 o 
   3   3   7     1401.21     1363.95     27.84 o 
   4   3   7        2.66       18.22      5.02 o 
   5   3   7       34.84       41.21      6.72 o 
   6   3   7        0.56       -3.75      4.74 o 
  -8   4   7        3.93       11.34      5.36 o 
  -7   4   7        1.51       13.76      5.33 o 
  -6   4   7        1.06       15.83      5.48 o 
  -5   4   7       16.51       21.75      5.48 o 
  -4   4   7        0.19       10.13      4.55 o 
  -3   4   7       38.74       30.00      5.55 o 
  -2   4   7       42.57       32.51      5.21 o 
  -1   4   7      516.62      523.50     14.92 o 
   0   4   7       25.44       33.28      5.05 o 
   1   4   7        3.35       -1.77      3.93 o 
   2   4   7        9.75       12.80      5.24 o 
   3   4   7      156.67      170.06     11.13 o 
   4   4   7      153.78      171.92     11.26 o 
   5   4   7      208.73      199.00     11.35 o 
   6   4   7       36.22       33.16      5.36 o 
  -8   5   7        7.01       16.51      5.08 o 
  -7   5   7        0.58       -3.28      5.33 o 
  -6   5   7        5.58        6.01      5.39 o 
  -5   5   7        4.29       -4.49      4.49 o 
  -4   5   7        1.88       -4.49      4.49 o 
  -3   5   7       93.16       88.72      7.35 o 
  -2   5   7       22.07       21.63      4.65 o 
  -1   5   7       22.69       22.53      4.96 o 
   0   5   7       31.44       40.10      5.64 o 
   1   5   7      281.51      295.79     12.48 o 
   2   5   7        8.60       22.25      5.27 o 
   3   5   7        1.63        7.78      5.05 o 
   4   5   7        2.87       -4.62      4.62 o 
   5   5   7       31.56       23.83      6.07 o 
   6   5   7        2.05        6.04      4.24 o 
  -8   6   7       48.95       57.73      7.10 o 
  -7   6   7        2.54       -3.84      5.17 o 
  -6   6   7       38.35       41.03      7.28 o 
  -5   6   7       12.30        5.70      5.36 o 
  -4   6   7      213.94      199.38     11.79 o 
  -3   6   7      129.30      116.58      8.77 o 
  -2   6   7      102.84       96.29      7.50 o 
  -1   6   7      114.21      116.54      8.12 o 
   0   6   7       16.03       18.40      4.83 o 
   1   6   7       79.27       78.82      7.97 o 
   2   6   7      286.00      295.18     13.50 o 
   3   6   7       12.37       -1.12      5.02 o 
   4   6   7      222.23      200.47     11.73 o 
   5   6   7       15.03        9.36      4.80 o 
  -8   7   7        9.99       14.22      5.79 o 
  -7   7   7       87.50       69.06      8.31 o 
  -6   7   7       27.99       34.86      6.66 o 
  -5   7   7       13.82        9.20      5.95 o 
  -4   7   7       24.88       22.06      5.92 o 
  -3   7   7       43.52       45.93      7.07 o 
  -2   7   7       95.68       97.87      8.15 o 
  -1   7   7      610.75      592.86     17.57 o 
   0   7   7       40.28       44.03      6.35 o 
   1   7   7      155.68      192.51     10.88 o 
   2   7   7       99.10       89.93      8.77 o 
   3   7   7      104.36       87.79      8.15 o 
   4   7   7      174.03      126.32     10.36 o 
   5   7   7       22.87       26.28      5.48 o 
  -8   8   7       39.22       46.92      5.89 o 
  -7   8   7        2.60        7.90      4.89 o 
  -6   8   7       86.59       75.29      8.93 o 
  -5   8   7        4.31        3.53      5.86 o 
  -4   8   7       31.64       40.93      6.79 o 
  -3   8   7       57.78       48.35      7.00 o 
  -2   8   7      899.99      930.73     22.56 o 
  -1   8   7     1083.67     1116.08     24.71 o 
   0   8   7        2.41        5.14      4.77 o 
   1   8   7      303.49      276.46     13.41 o 
   2   8   7      130.50      122.38      9.70 o 
   3   8   7       30.82       34.05      6.32 o 
   4   8   7        0.36       13.63      4.34 o 
   5   8   7        1.48        2.42      4.06 o 
  -7   9   7      293.31      234.78     12.38 o 
  -6   9   7       16.84       34.27      6.60 o 
  -5   9   7        0.06       -4.71      4.71 o 
  -4   9   7      108.97       86.46      8.84 o 
  -3   9   7      127.08      136.20     10.20 o 
  -2   9   7      766.30      774.79     21.11 o 
  -1   9   7       53.46       44.91      6.76 o 
   0   9   7      136.15      120.68      9.74 o 
   1   9   7       23.50       26.83      6.01 o 
   2   9   7        0.48        7.40      4.93 o 
   3   9   7      108.33       95.54      8.96 o 
   4   9   7        1.73       11.59      4.86 o 
   5   9   7       23.93       15.62      4.86 o 
  -7  10   7       40.84       22.75      5.64 o 
  -6  10   7       23.71       14.81      5.58 o 
  -5  10   7       19.11       29.06      5.92 o 
  -4  10   7       61.03       54.73      7.90 o 
  -3  10   7      137.07      150.57     10.57 o 
  -2  10   7        2.03        4.49      4.99 o 
  -1  10   7       21.88       28.75      5.98 o 
   0  10   7      885.35      904.96     23.45 o 
   1  10   7        0.40       13.01      4.49 o 
   2  10   7       57.13       45.62      6.91 o 
   3  10   7        1.85       15.71      4.83 o 
   4  10   7       94.24       75.42      6.97 o 
  -7  11   7        0.76       10.53      3.87 o 
  -6  11   7        6.58        4.62      4.62 o 
  -5  11   7       64.81       58.64      7.53 o 
  -4  11   7       13.09       25.78      5.92 o 
  -3  11   7      282.22      276.02     13.87 o 
  -2  11   7       28.33       23.58      6.57 o 
  -1  11   7        0.81        3.41      5.08 o 
   0  11   7      452.55      432.72     16.78 o 
   1  11   7       64.44       60.03      7.90 o 
   2  11   7      148.88      140.72     10.08 o 
   3  11   7        0.34        3.75      4.18 o 
   4  11   7        2.12       10.22      3.90 o 
  -6  12   7        1.08       -4.12      4.12 o 
  -5  12   7       38.39       16.76      5.42 o 
  -4  12   7       10.46       18.40      5.61 o 
  -3  12   7       64.58       45.34      7.81 o 
  -2  12   7       69.13       84.71      8.90 o 
  -1  12   7        0.18       13.14      5.24 o 
   0  12   7       25.75       29.62      5.67 o 
   1  12   7       68.34       45.28      7.13 o 
   2  12   7      351.98      312.61     13.60 o 
   3  12   7       11.47       11.71      4.34 o 
  -5  13   7        2.53       -3.78      3.78 o 
  -4  13   7       15.01        2.85      4.77 o 
  -3  13   7       13.09       11.71      4.80 o 
  -2  13   7       15.91        7.56      5.11 o 
  -1  13   7        0.01       -4.62      4.62 o 
   0  13   7       32.47       37.90      5.89 o 
   1  13   7        0.29        0.00      4.55 o 
   2  13   7       48.33       52.34      6.07 o 
  -4  14   7        2.52        4.62      4.03 o 
  -3  14   7        0.92        0.37      3.97 o 
  -2  14   7        1.90        6.47      4.18 o 
  -1  14   7        5.72       12.18      4.90 o 
   0  14   7       43.48       35.11      6.32 o 
   1  14   7       19.06       22.34      4.65 o 
   2  14   7       43.03       44.44      5.42 o 
  -3  15   7       18.18       14.72      4.55 o 
  -2  15   7        0.35       -0.84      3.81 o 
  -1  15   7       13.36        7.90      4.34 o 
   0  15   7        0.99       -2.01      3.81 o 
  -8   0   8      223.49      225.42     12.25 o 
  -7   0   8      241.42      269.21     14.18 o 
  -6   0   8        0.11        6.47      5.02 o 
  -5   0   8        2.51       13.97      5.42 o 
  -4   0   8        4.71        5.86      4.83 o 
  -3   0   8        7.19       -2.26      4.24 o 
  -2   0   8      568.02      638.06     17.42 o 
  -1   0   8      176.14      181.39      9.89 o 
   0   0   8        6.50       10.81      4.31 o 
   1   0   8        0.70       -0.50      4.31 o 
   2   0   8       15.45       14.16      5.33 o 
   3   0   8     1016.55      968.56     24.50 o 
   4   0   8        0.00       -1.86      5.17 o 
   5   0   8        0.91       -3.87      3.87 o 
  -8   1   8      104.39       99.73      9.08 o 
  -7   1   8       33.12       42.11      6.88 o 
  -6   1   8       66.68       52.16      8.55 o 
  -4   1   8        2.81       -4.28      4.28 o 
  -3   1   8      105.64      102.18      8.15 o 
  -2   1   8       89.24      107.16      7.94 o 
  -1   1   8        0.00        5.58      3.78 o 
   0   1   8        2.04       -4.03      4.03 o 
   1   1   8      117.70      113.29      8.68 o 
   2   1   8       41.79       63.96      7.19 o 
   3   1   8       80.67       87.13      9.05 o 
   4   1   8      303.72      315.35     14.15 o 
   5   1   8        4.01       -4.03      4.12 o 
  -8   2   8       36.33       21.23      6.45 o 
  -7   2   8        2.61        1.70      4.93 o 
  -6   2   8        0.12        7.09      5.67 o 
  -5   2   8       48.98       51.94      6.72 o 
  -4   2   8        0.83       -3.97      4.18 o 
  -3   2   8      474.67      479.24     16.19 o 
  -2   2   8      126.11      151.44      9.36 o 
  -1   2   8       34.73       35.39      5.64 o 
   0   2   8       53.75       55.54      6.42 o 
   1   2   8       13.56        3.44      4.46 o 
   2   2   8      426.99      403.23     15.66 o 
   3   2   8      944.31      909.24     23.74 o 
   4   2   8        0.20        5.79      5.42 o 
   5   2   8       11.48       17.38      5.11 o 
  -8   3   8       16.50       20.64      5.64 o 
  -7   3   8       13.00       12.30      6.04 o 
  -6   3   8       34.00       41.80      7.16 o 
  -5   3   8        0.09       -4.55      4.55 o 
  -4   3   8      118.18      145.62      9.36 o 
  -3   3   8       90.81       72.97      7.81 o 
  -2   3   8       11.03        9.05      4.96 o 
  -1   3   8       10.62       -1.33      4.31 o 
   0   3   8       55.80       53.00      6.69 o 
   1   3   8      238.39      232.58     11.82 o 
   2   3   8      394.35      457.09     16.46 o 
   3   3   8       15.09       23.61      5.70 o 
   4   3   8        8.23        9.20      5.82 o 
   5   3   8        0.05        6.57      4.18 o 
  -8   4   8       18.80       12.46      5.11 o 
  -7   4   8        7.42       -5.58      5.58 o 
  -6   4   8        4.20       -4.59      4.59 o 
  -5   4   8      118.95      129.62     10.26 o 
  -4   4   8      292.82      347.53     14.31 o 
  -3   4   8      371.14      379.49     14.75 o 
  -2   4   8        0.16        8.52      4.77 o 
  -1   4   8       53.05       57.86      6.45 o 
   0   4   8       28.46       26.65      5.30 o 
   1   4   8       93.28      108.40      8.93 o 
   2   4   8      536.28      559.65     18.34 o 
   3   4   8      162.95      155.83     10.67 o 
   4   4   8        5.50       -4.65      4.65 o 
   5   4   8        6.66       11.46      4.46 o 
  -8   5   8        6.41        6.60      5.02 o 
  -7   5   8       15.47       29.84      6.23 o 
  -6   5   8        7.25       10.56      5.64 o 
  -5   5   8       58.30       64.52      7.53 o 
  -4   5   8        0.35       -4.89      5.08 o 
  -3   5   8      139.69      155.47      9.95 o 
  -2   5   8      174.18      186.37     10.67 o 
  -1   5   8      153.91      137.29      9.64 o 
   0   5   8      233.62      248.21     11.98 o 
   1   5   8      365.94      399.81     15.84 o 
   2   5   8        3.00        2.79      4.99 o 
   3   5   8        0.07        1.80      4.86 o 
   4   5   8       15.85       21.38      5.55 o 
   5   5   8        8.94        8.80      4.46 o 
  -8   6   8        0.15       -4.03      4.03 o 
  -7   6   8       32.05       20.54      6.97 o 
  -6   6   8      109.62       90.55      9.15 o 
  -5   6   8        5.47        4.09      5.24 o 
  -4   6   8      234.43      235.51     12.63 o 
  -3   6   8       61.07       69.08      7.66 o 
  -2   6   8      441.06      431.77     15.91 o 
  -1   6   8        0.12       -4.03      4.03 o 
   0   6   8      100.81       94.98      8.71 o 
   1   6   8      747.21      763.15     21.35 o 
   2   6   8       23.79       25.59      5.48 o 
   3   6   8       80.63       66.76      7.75 o 
   4   6   8       17.39       18.87      4.74 o 
   5   6   8        4.84        3.84      3.93 o 
  -8   7   8       27.59       35.79      5.27 o 
  -7   7   8       51.70       46.39      7.07 o 
  -6   7   8        4.62       17.23      5.92 o 
  -5   7   8        2.15       13.72      5.36 o 
  -4   7   8        1.44       -4.80      4.80 o 
  -3   7   8       95.64      103.10      9.24 o 
  -2   7   8      690.19      671.44     20.13 o 
  -1   7   8       40.49       52.71      6.51 o 
   0   7   8       24.17       23.39      6.14 o 
   1   7   8      237.38      265.21     13.12 o 
   2   7   8        6.56        9.29      5.17 o 
   3   7   8        0.04       -4.89      4.89 o 
   4   7   8       82.97       80.65      7.53 o 
  -7   8   8        8.89       10.13      4.77 o 
  -6   8   8       19.12       10.32      5.92 o 
  -5   8   8       19.14       14.31      6.41 o 
  -4   8   8       15.86       11.22      5.42 o 
  -3   8   8        0.00        2.85      5.11 o 
  -2   8   8      176.81      143.75     10.51 o 
  -1   8   8      532.61      535.95     18.25 o 
   0   8   8       99.45      110.54      9.33 o 
   1   8   8        0.20       11.34      5.30 o 
   2   8   8       23.22       15.15      6.07 o 
   3   8   8        2.20       -2.11      4.77 o 
   4   8   8       45.27       40.94      5.86 o 
  -7   9   8       44.68       29.10      5.89 o 
  -6   9   8       41.41       38.55      6.79 o 
  -5   9   8        0.79       -4.77      4.77 o 
  -4   9   8       15.96       18.34      6.17 o 
  -3   9   8        0.49        6.32      5.02 o 
  -2   9   8       14.94       13.69      5.76 o 
  -1   9   8      492.24      487.64     17.53 o 
   0   9   8      246.41      247.44     12.85 o 
   1   9   8       18.62        8.77      5.61 o 
   2   9   8      225.07      210.96     11.70 o 
   3   9   8       48.55       36.48      6.66 o 
   4   9   8       15.78       17.97      4.31 o 
  -6  10   8        4.41        3.44      4.71 o 
  -5  10   8        0.47       -5.48      5.48 o 
  -4  10   8       44.53       41.90      6.57 o 
  -3  10   8       64.67       62.70      7.90 o 
  -2  10   8      269.83      293.37     13.90 o 
  -1  10   8        3.35       11.68      5.20 o 
   0  10   8       18.93       19.21      5.70 o 
   1  10   8        0.00       -4.06      4.06 o 
   2  10   8        0.09        7.81      4.89 o 
   3  10   8        0.16        0.34      3.81 o 
  -6  11   8        9.63        7.90      4.49 o 
  -5  11   8        0.06        5.95      4.55 o 
  -4  11   8        5.83       11.90      5.14 o 
  -3  11   8       67.63       62.36      7.75 o 
  -2  11   8       40.99       42.58      6.51 o 
  -1  11   8      117.48      130.37      9.67 o 
   0  11   8       81.17       64.66      8.18 o 
   1  11   8       11.16        9.45      5.24 o 
   2  11   8      106.14       85.01      7.78 o 
   3  11   8       26.85       32.94      4.83 o 
  -5  12   8        3.00        1.92      3.75 o 
  -4  12   8        0.03       -4.34      4.34 o 
  -3  12   8        8.97        3.62      5.05 o 
  -2  12   8       14.07       22.77      5.70 o 
  -1  12   8        6.57        2.88      4.52 o 
   0  12   8      111.84       96.57      8.46 o 
   1  12   8       58.31       49.93      6.57 o 
   2  12   8        2.08       -3.81      3.81 o 
  -4  13   8       15.49       23.42      4.68 o 
  -3  13   8       23.48       24.79      5.30 o 
  -2  13   8        2.82        6.51      4.96 o 
  -1  13   8        2.23        4.40      4.40 o 
   0  13   8        6.31       -2.17      4.37 o 
   1  13   8        1.65        2.26      4.03 o 
  -3  14   8        0.41       -3.38      3.38 o 
  -2  14   8        0.84       -0.22      4.15 o 
  -1  14   8        0.15       -3.66      3.66 o 
   0  14   8       53.94       52.97      6.23 o 
  -8   1   9       46.05       36.13      6.14 o 
  -7   1   9       34.18       28.14      6.91 o 
  -6   1   9        8.59       14.16      5.51 o 
  -5   1   9       42.33       57.20      7.75 o 
  -4   1   9       30.98       47.59      6.91 o 
  -3   1   9      362.47      393.36     15.31 o 
  -2   1   9       39.00       33.06      6.54 o 
  -1   1   9       94.83       90.73      8.06 o 
   0   1   9       12.34       13.69      5.24 o 
   1   1   9       39.98       54.29      6.72 o 
   2   1   9      477.46      453.91     16.87 o 
   3   1   9        0.49       -0.99      4.65 o 
   4   1   9       12.72       11.03      4.80 o 
   5   1   9        1.57        7.22      3.66 o 
  -8   2   9        0.92        0.84      4.21 o 
  -7   2   9        0.56       -1.98      5.36 o 
  -6   2   9        1.08        7.03      5.48 o 
  -5   2   9       90.89       97.43      9.36 o 
  -4   2   9       51.50       52.59      7.34 o 
  -3   2   9       52.69       50.67      6.91 o 
  -2   2   9       16.69       23.30      5.67 o 
  -1   2   9      146.62      141.03     10.05 o 
   0   2   9        6.62       19.80      5.17 o 
   1   2   9       55.91       56.59      7.25 o 
   2   2   9      175.93      186.86     11.26 o 
   3   2   9      115.64       93.75      8.77 o 
   4   2   9        0.93       14.10      4.52 o 
  -8   3   9        0.49        5.73      4.71 o 
  -7   3   9       15.69        2.26      5.48 o 
  -6   3   9        5.00       -5.67      5.67 o 
  -5   3   9      209.08      225.76     12.90 o 
  -4   3   9        0.33       -4.77      4.77 o 
  -3   3   9        0.81        7.06      4.80 o 
  -2   3   9        0.02        0.00      4.59 o 
  -1   3   9       17.18       24.88      5.48 o 
   0   3   9       21.29       17.26      5.30 o 
   1   3   9       22.44       34.80      6.26 o 
   2   3   9      300.86      299.08     14.06 o 
   3   3   9       38.14       23.46      6.04 o 
   4   3   9        4.93       12.11      4.28 o 
  -8   4   9       10.57        6.17      4.55 o 
  -7   4   9        0.27        4.28      5.08 o 
  -6   4   9       26.84       43.04      6.69 o 
  -5   4   9       21.23       20.51      5.67 o 
  -4   4   9      670.29      761.90     22.37 o 
  -3   4   9      244.97      250.27     13.19 o 
  -2   4   9        0.39       -4.86      4.86 o 
  -1   4   9        7.38        4.28      5.08 o 
   0   4   9      479.65      518.81     17.84 o 
   1   4   9      394.62      410.09     16.06 o 
   2   4   9      610.95      600.34     19.31 o 
   3   4   9       90.99      111.53      8.93 o 
   4   4   9        2.78        0.34      4.24 o 
  -8   5   9        1.82        3.35      4.15 o 
  -7   5   9       10.89       12.92      5.39 o 
  -6   5   9       57.61       70.57      7.78 o 
  -5   5   9       99.67      118.32      9.95 o 
  -4   5   9      127.12      122.72      9.83 o 
  -3   5   9      396.78      423.23     16.80 o 
  -2   5   9       18.93       31.05      5.86 o 
  -1   5   9       11.07       14.96      5.64 o 
   0   5   9       47.80       53.24      6.85 o 
   1   5   9     1773.17     1759.69     32.63 o 
   2   5   9       20.34       13.66      5.55 o 
   3   5   9       29.52       32.81      5.95 o 
   4   5   9       36.44       27.89      6.23 o 
  -7   6   9        0.60        9.29      4.74 o 
  -6   6   9        0.19       -2.85      4.83 o 
  -5   6   9        3.36        5.64      5.55 o 
  -4   6   9      476.62      483.86     17.96 o 
  -3   6   9      453.78      503.40     17.77 o 
  -2   6   9       38.66       48.40      6.63 o 
  -1   6   9        6.61       10.13      5.11 o 
   0   6   9        2.29        0.56      4.96 o 
   1   6   9        2.44        6.07      5.89 o 
   2   6   9        4.61        4.86      4.43 o 
   3   6   9       14.00       18.28      5.55 o 
   4   6   9       22.15       26.34      5.11 o 
  -7   7   9        4.25       -0.81      4.03 o 
  -6   7   9       15.89       14.84      5.45 o 
  -5   7   9       22.54       27.79      6.17 o 
  -4   7   9      480.76      486.74     18.27 o 
  -3   7   9        2.05       -4.89      4.89 o 
  -2   7   9       79.59       85.80      8.49 o 
  -1   7   9       52.74       35.17      7.13 o 
   0   7   9      237.61      265.76     13.56 o 
   1   7   9        4.71       13.04      4.86 o 
   2   7   9       12.84        8.02      5.05 o 
   3   7   9      120.62      104.61      8.19 o 
  -7   8   9        0.99       -4.52      4.52 o 
  -6   8   9      102.18       97.99      8.62 o 
  -5   8   9       17.91       19.43      5.67 o 
  -4   8   9        8.77       -4.28      5.02 o 
  -3   8   9        0.06        4.03      4.83 o 
  -2   8   9      448.48      462.07     17.68 o 
  -1   8   9       27.15       31.48      6.35 o 
   0   8   9       14.90        9.95      5.67 o 
   1   8   9       49.10       45.62      7.22 o 
   2   8   9        8.39        6.32      4.74 o 
   3   8   9      112.59       97.60      7.63 o 
  -6   9   9       24.31       12.55      5.33 o 
  -5   9   9       15.83       20.85      5.21 o 
  -4   9   9       32.10       44.68      6.82 o 
  -3   9   9        0.87       -4.12      4.12 o 
  -2   9   9      397.51      416.03     16.61 o 
  -1   9   9      153.05      153.34     10.82 o 
   0   9   9        0.49        8.05      4.59 o 
   1   9   9       48.06       44.28      6.76 o 
   2   9   9        0.21        5.61      3.97 o 
   3   9   9        0.06        3.56      3.75 o 
  -6  10   9        4.64       -3.72      3.72 o 
  -5  10   9        8.41        8.86      4.28 o 
  -4  10   9       14.41       14.90      5.58 o 
  -3  10   9        0.39       -4.83      4.83 o 
  -2  10   9        4.10       10.04      4.46 o 
  -1  10   9      151.39      137.12      9.99 o 
   0  10   9        1.37        1.39      4.18 o 
   1  10   9        4.78       23.24      4.46 o 
   2  10   9       12.55       15.55      4.55 o 
  -5  11   9        0.10       -3.84      3.84 o 
  -4  11   9        0.02        8.30      4.43 o 
  -3  11   9       23.97       26.62      5.55 o 
  -2  11   9       43.15       34.55      6.14 o 
  -1  11   9       32.41       33.16      6.10 o 
   0  11   9       55.20       56.40      6.91 o 
   1  11   9        1.10        0.43      4.21 o 
  -4  12   9       36.23       37.62      5.64 o 
  -3  12   9        0.14       -3.59      3.59 o 
  -2  12   9        2.57       -1.49      4.31 o 
  -1  12   9        9.14        6.26      4.00 o 
   0  12   9        5.56       -1.67      4.06 o 
   1  12   9       13.14       11.00      3.97 o 
  -2  13   9       14.07       20.20      4.62 o 
  -1  13   9        2.41        2.57      3.75 o 
  -8   0  10       11.12        3.07      4.34 o 
  -7   0  10       74.89      101.88      8.21 o 
  -6   0  10        0.00        8.36      5.24 o 
  -5   0  10       26.09       31.70      6.32 o 
  -4   0  10       24.43       33.18      6.32 o 
  -3   0  10       24.78       31.85      6.41 o 
  -2   0  10        4.55       -4.71      4.71 o 
  -1   0  10       17.22        4.49      5.30 o 
   0   0  10      247.92      222.65     12.41 o 
   1   0  10      221.96      211.26     12.35 o 
   2   0  10       12.31        9.95      5.48 o 
   3   0  10        0.01        5.67      4.24 o 
   4   0  10        1.67        9.60      4.15 o 
  -7   1  10       12.33        8.37      5.05 o 
  -6   1  10        2.58        8.09      4.65 o 
  -5   1  10        5.06       -4.99      4.99 o 
  -4   1  10       10.53        5.24      4.71 o 
  -3   1  10       14.05       17.16      6.29 o 
  -2   1  10       24.03       24.35      5.70 o 
  -1   1  10       16.45       27.79      5.70 o 
   0   1  10       15.82        6.88      5.27 o 
   1   1  10       25.35       32.60      6.32 o 
   2   1  10       20.00       18.16      6.01 o 
   3   1  10        8.52       11.49      4.86 o 
   4   1  10       34.31       51.59      5.33 o 
  -7   2  10        1.48       -2.82      4.77 o 
  -6   2  10       47.50       56.15      8.09 o 
  -5   2  10      305.95      338.23     15.55 o 
  -4   2  10        0.31        2.35      4.52 o 
  -3   2  10        7.15       13.88      5.30 o 
  -2   2  10       37.76       49.36      6.66 o 
  -1   2  10       21.15       29.28      5.73 o 
   0   2  10      209.41      199.92     12.28 o 
   1   2  10      127.26      138.12      9.98 o 
   2   2  10       13.16       12.52      5.61 o 
   3   2  10       16.98       15.24      5.08 o 
  -7   3  10        2.16       -4.62      4.62 o 
  -6   3  10      254.63      273.46     13.75 o 
  -5   3  10        2.13        8.61      5.30 o 
  -4   3  10      102.11       96.81      9.33 o 
  -3   3  10        9.72       21.44      5.51 o 
  -2   3  10       13.91       -0.59      5.33 o 
  -1   3  10       69.26       68.19      7.78 o 
   0   3  10       49.84       48.34      7.31 o 
   1   3  10      250.39      232.93     12.60 o 
   2   3  10        0.16        5.79      4.37 o 
   3   3  10        2.87        4.83      4.21 o 
  -7   4  10        0.01        9.45      4.12 o 
  -6   4  10       65.73       63.97      8.40 o 
  -5   4  10       39.35       32.54      6.66 o 
  -4   4  10      206.04      217.01     12.97 o 
  -3   4  10        6.89       16.70      5.24 o 
  -2   4  10        0.40       -1.73      4.49 o 
  -1   4  10       22.84       35.04      6.51 o 
   0   4  10      125.92      148.17     10.57 o 
   1   4  10        0.18        0.50      4.83 o 
   2   4  10        3.88       12.58      4.83 o 
   3   4  10        5.52        8.58      4.68 o 
  -7   5  10       17.15       16.27      4.65 o 
  -6   5  10       10.54       27.17      5.61 o 
  -5   5  10      112.70      125.40      9.64 o 
  -4   5  10      521.71      547.22     18.87 o 
  -3   5  10       43.67       35.02      7.19 o 
  -2   5  10        0.00        1.12      5.02 o 
  -1   5  10       22.75       14.07      6.04 o 
   0   5  10      705.90      742.21     21.41 o 
   1   5  10       52.77       42.86      7.07 o 
   2   5  10        1.03        2.48      4.55 o 
   3   5  10        6.48        2.94      3.93 o 
  -7   6  10       44.69       52.25      5.80 o 
  -6   6  10        9.86       13.88      4.80 o 
  -5   6  10        3.27        1.21      4.80 o 
  -4   6  10      165.10      149.35     11.07 o 
  -3   6  10      143.34      155.78     11.10 o 
  -2   6  10       39.46       54.14      7.07 o 
  -1   6  10       38.46       34.21      7.16 o 
   0   6  10      284.10      290.52     13.62 o 
   1   6  10       81.67       82.36      7.69 o 
   2   6  10       40.31       25.50      5.64 o 
   3   6  10        1.31        3.10      3.62 o 
  -6   7  10      115.89       98.47      7.94 o 
  -5   7  10        9.80        7.78      4.74 o 
  -4   7  10        0.76       -5.24      5.24 o 
  -3   7  10       92.24      104.37      8.62 o 
  -2   7  10      286.63      283.54     14.12 o 
  -1   7  10      167.76      185.86     11.13 o 
   0   7  10       21.77       14.90      5.52 o 
   1   7  10       91.50       97.89      8.12 o 
   2   7  10        7.77        6.63      4.52 o 
  -6   8  10        5.08        3.90      4.40 o 
  -5   8  10        2.83       -0.09      4.59 o 
  -4   8  10        4.48       10.29      4.80 o 
  -3   8  10        0.14       -0.50      4.68 o 
  -2   8  10      142.30      150.70     10.64 o 
  -1   8  10      412.19      459.44     16.62 o 
   0   8  10        0.00        2.51      4.18 o 
   1   8  10        0.00       13.23      4.55 o 
   2   8  10        1.57        8.67      3.47 o 
  -5   9  10       21.97       31.64      5.02 o 
  -4   9  10        1.73       -0.50      4.09 o 
  -3   9  10        9.01        2.73      4.21 o 
  -2   9  10       22.10       15.93      5.52 o 
  -1   9  10      240.30      250.64     12.32 o 
   0   9  10        6.41        9.05      4.37 o 
   1   9  10       54.62       49.43      6.35 o 
  -5  10  10        1.55       -3.41      3.41 o 
  -4  10  10        6.09        3.59      4.00 o 
  -3  10  10       50.69       35.70      6.79 o 
  -2  10  10       19.63       14.10      4.99 o 
  -1  10  10        3.05       -3.38      3.62 o 
   0  10  10       24.25       30.80      5.33 o 
   1  10  10        0.15        7.22      3.53 o 
  -3  11  10        0.86        5.05      3.78 o 
  -2  11  10       15.52       18.09      4.34 o 
  -1  11  10        3.84        1.39      3.87 o 
  -7   1  11        5.46        5.39      4.28 o 
  -6   1  11      199.97      182.62     10.92 o 
  -5   1  11       50.69       39.36      6.85 o 
  -4   1  11        1.88       10.94      5.51 o 
  -3   1  11       44.71       43.01      7.47 o 
  -2   1  11       29.98       31.67      6.35 o 
  -1   1  11      107.40      102.15      9.70 o 
   0   1  11      151.73      163.02     10.33 o 
   1   1  11        1.96       -4.55      4.55 o 
   2   1  11       18.16       19.27      4.90 o 
  -7   2  11       18.95       25.31      4.71 o 
  -6   2  11       92.56       99.35      8.77 o 
  -5   2  11       43.55       33.62      6.57 o 
  -4   2  11       14.46        9.45      5.48 o 
  -3   2  11       16.86       15.15      5.42 o 
  -2   2  11        0.05       -4.96      4.96 o 
  -1   2  11       10.78        7.68      5.24 o 
   0   2  11       70.21       54.18      7.25 o 
   1   2  11       18.82        9.33      4.93 o 
   2   2  11       15.95       18.44      5.11 o 
  -6   3  11        0.11        2.26      4.21 o 
  -5   3  11      351.11      346.08     14.66 o 
  -4   3  11        1.56       -2.66      4.49 o 
  -3   3  11       26.71       18.65      6.10 o 
  -2   3  11       66.08       72.74      7.97 o 
  -1   3  11       82.18       66.05      7.59 o 
   0   3  11      142.35      128.56      9.95 o 
   1   3  11       21.23       20.08      5.79 o 
   2   3  11        8.20        4.46      4.15 o 
  -6   4  11      121.16      123.53      8.93 o 
  -5   4  11       26.97       31.17      6.26 o 
  -4   4  11       45.12       26.25      6.91 o 
  -3   4  11       23.24       26.89      5.98 o 
  -2   4  11       76.97       85.14      8.34 o 
  -1   4  11       16.22       12.80      5.45 o 
   0   4  11       64.77       77.85      7.47 o 
   1   4  11        0.03       -3.78      3.78 o 
   2   4  11       30.19       23.74      4.65 o 
  -6   5  11      138.86      142.58      8.90 o 
  -5   5  11       10.05       24.29      4.68 o 
  -4   5  11       58.74       64.06      7.41 o 
  -3   5  11        4.61       15.96      4.62 o 
  -2   5  11       37.70       44.06      7.07 o 
  -1   5  11      128.75      114.22      8.96 o 
   0   5  11       12.61       -0.65      4.49 o 
   1   5  11      130.30      118.51      8.06 o 
   2   5  11       15.98       12.55      3.90 o 
  -6   6  11        9.35        4.65      4.12 o 
  -5   6  11       10.89        2.73      4.40 o 
  -4   6  11      203.22      214.91     11.17 o 
  -3   6  11        0.02        1.27      4.21 o 
  -2   6  11       40.09       42.17      6.57 o 
  -1   6  11       22.19       20.70      5.42 o 
   0   6  11       36.37       17.88      5.36 o 
   1   6  11        4.28        5.86      3.97 o 
  -5   7  11        3.64        4.68      4.24 o 
  -4   7  11       88.42       92.56      8.09 o 
  -3   7  11        7.20        3.75      5.05 o 
  -2   7  11        1.90       -4.12      4.12 o 
  -1   7  11      542.83      538.72     16.91 o 
   0   7  11       62.14       73.58      6.79 o 
   1   7  11        0.13        6.85      3.81 o 
  -4   8  11        1.33       17.38      4.40 o 
  -3   8  11       13.82       13.51      4.93 o 
  -2   8  11      221.95      230.03     11.51 o 
  -1   8  11       49.97       39.33      5.76 o 
   0   8  11       21.71       20.39      4.77 o 
  -3   9  11        5.91        7.78      4.12 o 
  -2   9  11       47.77       52.13      6.32 o 
  -1   9  11       26.38       22.34      4.96 o 
  -5   0  12       33.93       34.77      5.55 o 
  -4   0  12       56.35       52.78      6.23 o 
  -3   0  12      188.03      182.48     10.36 o 
  -2   0  12       63.14       66.51      7.00 o 
  -1   0  12       26.47       28.44      5.58 o 
   0   0  12      150.34      167.80      9.43 o 
   1   0  12       38.88       32.29      5.02 o 
  -5   1  12        0.58       10.47      4.09 o 
  -4   1  12        3.38       17.60      4.59 o 
  -3   1  12        0.02       -4.31      4.31 o 
  -2   1  12       98.36       91.26      8.03 o 
  -1   1  12       76.27       68.50      7.10 o 
   0   1  12        4.39        6.01      4.49 o 
   1   1  12        0.53        0.65      4.34 o 
  -5   2  12        2.93        4.43      4.37 o 
  -4   2  12       16.97       23.24      5.45 o 
  -3   2  12        3.25        1.15      4.15 o 
  -2   2  12       44.49       45.31      6.17 o 
  -1   2  12       33.51       25.63      5.48 o 
   0   2  12       10.64        2.97      4.09 o 
  -5   3  12        0.01        1.58      3.84 o 
  -4   3  12        2.70        0.93      4.68 o 
  -3   3  12       11.55        6.23      4.71 o 
  -2   3  12       49.09       43.01      6.38 o 
  -1   3  12       92.73       86.15      7.32 o 
   0   3  12        5.30        6.20      3.78 o 
  -5   4  12       60.25       57.31      6.32 o 
  -4   4  12        3.35       -2.97      4.18 o 
  -3   4  12        8.00       -1.12      4.71 o 
  -2   4  12       42.88       45.77      5.86 o 
  -1   4  12       16.13        5.14      4.52 o 
   0   4  12        4.37        1.27      3.47 o 
  -4   5  12        1.13       -3.31      3.56 o 
  -3   5  12        4.10        2.91      4.00 o 
  -2   5  12       30.57       25.75      5.76 o 
  -1   5  12       19.61       19.71      4.46 o 
  -3   6  12       22.91       31.88      4.77 o 
  -2   6  12       85.86       73.06      7.10 o 
  -1   6  12       21.13        2.26      4.28 o 
                                                 
